# Supplementary material for: Bis(μ-ferrocene­carboxyl­ato)bis­[aqua­­bis(ferrocene­carboxyl­ato)methano­l­erbium(III)] methanol disolvate
Source: Acta Crystallogr Sect E Struct Rep Online. 2011 Dec 3;68(Pt 1):m6–7. doi: 10.1107/S1600536811051245 (PMC3254279; doi:10.1107/S1600536811051245)
Supplement: Supplementary file 1 [file e-68-000m6-sup1.cif]

##############################################################################
#                                                                            #
# This CIF contains the data in a paper accepted for publication in          #
# Acta Crystallographica Section E. It conforms to the requirements of       #
# Notes for Authors for Acta Crystallographica Section E, and has been       #
# peer reviewed under the auspices of the IUCr Commission on Journals.       #
#                                                                            #
# Full details of the Crystallographic Information File format               #
# are given in the paper "The Crystallographic Information File (CIF):       #
# a New Standard Archive File for Crystallography" by S. R. Hall, F. H.      #
# Allen and I. D. Brown [Acta Cryst. (1991), A47, 655-685].                  #
#                                                                            #
# The current version of the core CIF dictionary is obtainable from          #
# ftp://ftp.iucr.org/pub/cif_core.dic.                                       #
#                                                                            #
# Software is freely available for graphical display of the structure(s)     #
# in this CIF. For information consult the CIF software page                 #
# http://www.iucr.org/resources/cif/software.                                #
#                                                                            #
# This file may be used for bona fide research purposes within the           #
# scientific community so long as proper attribution is given to the journal # 
# article from which it was obtained.                                        #
#                                                                            #
##############################################################################
data_I
_audit_creation_method     SHELXL-97
_chemical_name_systematic
;
Bis(\m-
ferrocenecarboxylato)bis[aquabis(ferrocenecarboxylato)methanolerbium(III)]
methanol disolvate
;
_chemical_name_common     ?
_chemical_formula_moiety     'C70 H74 Er2 Fe6 O18'
_chemical_formula_sum     'C70 H74 Er2 Fe6 O18'
_chemical_formula_iupac
                     '[Er2 Fe6 (C5 H5)6 (C6 H4 O2)6 (C H4 O)2 (H2 O)2], 2C H4 O'
_chemical_formula_weight     1872.91
_chemical_melting_point     ?
_symmetry_cell_setting     triclinic
_symmetry_space_group_name_H-M     'P -1'
_symmetry_space_group_name_Hall     '-P 1'
loop_
    _symmetry_equiv_pos_as_xyz
    'x, y, z'
    '-x, -y, -z'
_cell_length_a     12.0562(14)
_cell_length_b     12.115(3)
_cell_length_c     13.3198(17)
_cell_angle_alpha     80.773(2)
_cell_angle_beta     74.8890(10)
_cell_angle_gamma     66.1530(10)
_cell_volume     1714.6(5)
_cell_formula_units_Z     1
_cell_measurement_reflns_used     3903
_cell_measurement_theta_min     2.1895
_cell_measurement_theta_max     26.0085
_cell_measurement_temperature     298(2)
_exptl_crystal_description     block
_exptl_crystal_colour     yellow
_exptl_crystal_size_max     0.21
_exptl_crystal_size_mid     0.19
_exptl_crystal_size_min     0.18
_exptl_crystal_density_diffrn     1.814
_exptl_crystal_density_meas     ?
_exptl_crystal_density_method     'not measured'
_exptl_crystal_F_000     930
_exptl_absorpt_coefficient_mu     3.720
_exptl_absorpt_correction_type     multi-scan
_exptl_absorpt_process_details     '(SADABS; Sheldrick, 1996)'
_exptl_absorpt_correction_T_min     0.5089
_exptl_absorpt_correction_T_max     0.5541
_exptl_special_details
;
;
_diffrn_ambient_temperature     298(2)
_diffrn_radiation_type     MoK\a
_diffrn_radiation_wavelength     0.71073
_diffrn_radiation_source     'fine-focus sealed tube'
_diffrn_radiation_monochromator     graphite
_diffrn_measurement_device_type     'Bruker SMART CCD area-detector'
_diffrn_measurement_method     'phi and omega scans'
_diffrn_detector_area_resol_mean     ?
_diffrn_reflns_number     9011
_diffrn_reflns_av_R_equivalents     0.0226
_diffrn_reflns_av_sigmaI/netI     0.0489
_diffrn_reflns_theta_min     1.59
_diffrn_reflns_theta_max     25.02
_diffrn_reflns_theta_full     25.02
_diffrn_measured_fraction_theta_max     0.984
_diffrn_measured_fraction_theta_full     0.984
_diffrn_reflns_limit_h_min     -14
_diffrn_reflns_limit_h_max     11
_diffrn_reflns_limit_k_min     -14
_diffrn_reflns_limit_k_max     14
_diffrn_reflns_limit_l_min     -15
_diffrn_reflns_limit_l_max     15
_diffrn_standards_number     ?
_diffrn_standards_interval_count     ?
_diffrn_standards_interval_time     ?
_diffrn_standards_decay_%     ?
_refine_special_details
;
Refinement of <i>F</i>^2^ against ALL reflections. The weighted <i>R</i>-factor
<i>wR</i> and goodness of fit <i>S</i> are based on <i>F</i>^2^, conventional
<i>R</i>-factors <i>R</i> are based on <i>F</i>, with <i>F</i> set to zero for
negative <i>F</i>^2^. The threshold expression of <i>F</i>^2^ >
\s(<i>F</i>^2^) is used only for calculating <i>R</i>-factors(gt) <i>etc</i>.
and is not relevant to the choice of reflections for refinement.
<i>R</i>-factors based on <i>F</i>^2^ are statistically about twice as large
as those based on <i>F</i>, and <i>R</i>- factors based on ALL data will be
even larger.
;
_reflns_number_total     5965
_reflns_number_gt     4840
_reflns_threshold_expression     I>2sigma(I)
_refine_ls_structure_factor_coef     Fsqd
_refine_ls_matrix_type     full
_refine_ls_R_factor_all     0.0489
_refine_ls_R_factor_gt     0.0326
_refine_ls_wR_factor_gt     0.0705
_refine_ls_wR_factor_ref     0.0809
_refine_ls_goodness_of_fit_ref     0.999
_refine_ls_restrained_S_all     1.014
_refine_ls_number_reflns     5965
_refine_ls_number_parameters     435
_refine_ls_number_restraints     12
_refine_ls_hydrogen_treatment     constr
_refine_ls_weighting_scheme     calc
_refine_ls_weighting_details
         'calc w=1/[\s^2^(Fo^2^)+(0.0386P)^2^+1.2739P] where P=(Fo^2^+2Fc^2^)/3'
_atom_sites_solution_hydrogens     geom
_atom_sites_solution_primary     direct
_atom_sites_solution_secondary     difmap
_refine_ls_shift/su_max     0.001
_refine_ls_shift/su_mean     0.000
_refine_diff_density_max     0.984
_refine_diff_density_min     -0.638
_refine_ls_extinction_method     none
_refine_ls_extinction_coef     ?
loop_
    _atom_type_symbol
    _atom_type_description
    _atom_type_scat_dispersion_real
    _atom_type_scat_dispersion_imag
    _atom_type_scat_source
    'C' 'C' 0.0033 0.0016
                         'International Tables Vol C Tables 4.2.6.8 and 6.1.1.4'
    'H' 'H' 0.0000 0.0000
                         'International Tables Vol C Tables 4.2.6.8 and 6.1.1.4'
    'O' 'O' 0.0106 0.0060
                         'International Tables Vol C Tables 4.2.6.8 and 6.1.1.4'
    'Fe' 'Fe' 0.3463 0.8444
                         'International Tables Vol C Tables 4.2.6.8 and 6.1.1.4'
    'Er' 'Er' -0.2586 4.9576
                         'International Tables Vol C Tables 4.2.6.8 and 6.1.1.4'
_computing_data_collection     'SMART (Bruker, 2007)'
_computing_cell_refinement     'SAINT (Bruker, 2007)'
_computing_data_reduction     'SAINT (Bruker, 2007)'
_computing_structure_solution     'SHELXS97 (Sheldrick, 2008)'
_computing_structure_refinement     'SHELXL97 (Sheldrick, 2008)'
_computing_molecular_graphics     'SHELXTL (Sheldrick, 2008)'
_computing_publication_material     'SHELXTL (Sheldrick, 2008)'
loop_
    _atom_site_type_symbol
    _atom_site_label
    _atom_site_fract_x
    _atom_site_fract_y
    _atom_site_fract_z
    _atom_site_U_iso_or_equiv
    _atom_site_adp_type
    _atom_site_calc_flag
    _atom_site_refinement_flags
    _atom_site_occupancy
    _atom_site_symmetry_multiplicity
    _atom_site_disorder_assembly
    _atom_site_disorder_group
    Er Er1 0.57107(2) 0.13041(2) 0.482686(17) 0.02822(9) Uani d . 1 1 . .
    Fe Fe1 0.29787(7) 0.22670(7) 0.20599(6) 0.0353(2) Uani d . 1 1 . .
    Fe Fe2 0.61517(7) 0.50027(7) 0.17245(6) 0.03232(19) Uani d . 1 1 . .
    Fe Fe3 0.92557(8) -0.16874(8) 0.16882(7) 0.0458(2) Uani d . 1 1 . .
    O O1 0.4905(3) 0.0430(3) 0.3963(3) 0.0332(8) Uani d . 1 1 . .
    O O2 0.4237(4) -0.0753(3) 0.3429(3) 0.0416(9) Uani d . 1 1 . .
    O O3 0.7223(4) 0.1034(3) 0.3245(3) 0.0439(10) Uani d . 1 1 . .
    O O4 0.7460(3) -0.0520(3) 0.4395(3) 0.0347(8) Uani d . 1 1 . .
    O O5 0.5175(3) 0.3222(3) 0.4150(3) 0.0350(9) Uani d . 1 1 . .
    O O6 0.6368(4) 0.4088(3) 0.4426(3) 0.0461(10) Uani d . 1 1 . .
    O O7 0.3589(3) 0.2190(3) 0.5529(3) 0.0417(9) Uani d . 1 1 . .
    H H7C 0.3170 0.1763 0.5551 0.050 Uiso d R 1 1 . .
    H H7D 0.3109 0.2932 0.5512 0.050 Uiso d R 1 1 . .
    O O8 0.7143(4) 0.1897(4) 0.5211(3) 0.0483(11) Uani d . 1 1 . .
    H H8A 0.7011 0.2610 0.5029 0.072 Uiso calc R 1 1 . .
    O O9 0.2370(4) 0.4566(4) 0.5465(5) 0.0879(17) Uani d U 1 1 . .
    H H9 0.2816 0.4923 0.5479 0.132 Uiso calc R 1 1 . .
    C C1 0.4567(5) 0.0134(5) 0.3250(4) 0.0302(12) Uani d . 1 1 . .
    C C2 0.4530(5) 0.0820(5) 0.2245(4) 0.0321(12) Uani d . 1 1 . .
    C C3 0.4035(5) 0.0641(5) 0.1441(4) 0.0404(14) Uani d . 1 1 . .
    H H3 0.3764 0.0023 0.1442 0.048 Uiso calc R 1 1 . .
    C C4 0.4034(6) 0.1561(6) 0.0653(4) 0.0495(16) Uani d . 1 1 . .
    H H4 0.3764 0.1656 0.0040 0.059 Uiso calc R 1 1 . .
    C C5 0.4506(5) 0.2312(6) 0.0947(4) 0.0485(16) Uani d . 1 1 . .
    H H5 0.4604 0.2987 0.0553 0.058 Uiso calc R 1 1 . .
    C C6 0.4816(5) 0.1893(5) 0.1937(4) 0.0381(14) Uani d . 1 1 . .
    H H6 0.5136 0.2238 0.2309 0.046 Uiso calc R 1 1 . .
    C C7 0.1720(6) 0.2378(6) 0.3435(5) 0.0549(18) Uani d . 1 1 . .
    H H7 0.1840 0.1835 0.4012 0.066 Uiso calc R 1 1 . .
    C C8 0.2005(6) 0.3414(6) 0.3227(5) 0.0581(18) Uani d . 1 1 . .
    H H8 0.2348 0.3679 0.3643 0.070 Uiso calc R 1 1 . .
    C C9 0.1680(6) 0.3987(6) 0.2275(5) 0.0545(17) Uani d . 1 1 . .
    H H9A 0.1768 0.4696 0.1954 0.065 Uiso calc R 1 1 . .
    C C10 0.1203(6) 0.3293(7) 0.1905(5) 0.0588(19) Uani d . 1 1 . .
    H H10 0.0922 0.3461 0.1289 0.071 Uiso calc R 1 1 . .
    C C11 0.1219(6) 0.2302(7) 0.2618(5) 0.0581(18) Uani d . 1 1 . .
    H H11 0.0947 0.1703 0.2560 0.070 Uiso calc R 1 1 . .
    C C12 0.7856(5) -0.0034(5) 0.3533(4) 0.0353(13) Uani d . 1 1 . .
    C C13 0.9067(5) -0.0722(6) 0.2873(5) 0.0462(15) Uani d . 1 1 . .
    C C14 0.9833(6) -0.1957(6) 0.3047(6) 0.0601(19) Uani d . 1 1 . .
    H H14 0.9683 -0.2474 0.3615 0.072 Uiso calc R 1 1 . .
    C C15 1.0859(6) -0.2247(9) 0.2197(7) 0.088(3) Uani d . 1 1 . .
    H H15 1.1510 -0.2996 0.2106 0.106 Uiso calc R 1 1 . .
    C C16 1.0736(8) -0.1209(9) 0.1505(8) 0.092(3) Uani d U 1 1 . .
    H H16 1.1297 -0.1160 0.0887 0.110 Uiso calc R 1 1 . .
    C C17 0.9635(7) -0.0273(7) 0.1905(6) 0.072(2) Uani d . 1 1 . .
    H H17 0.9325 0.0504 0.1597 0.087 Uiso calc R 1 1 . .
    C C18 0.7570(7) -0.1674(10) 0.1690(7) 0.088(3) Uani d . 1 1 . .
    H H18 0.6846 -0.1330 0.2185 0.105 Uiso calc R 1 1 . .
    C C19 0.8381(9) -0.2823(9) 0.1744(6) 0.079(2) Uani d . 1 1 . .
    H H19 0.8302 -0.3397 0.2282 0.094 Uiso calc R 1 1 . .
    C C20 0.9348(7) -0.3021(8) 0.0883(7) 0.079(3) Uani d . 1 1 . .
    H H20 1.0029 -0.3741 0.0738 0.095 Uiso calc R 1 1 . .
    C C21 0.9119(11) -0.1960(12) 0.0280(6) 0.102(4) Uani d . 1 1 . .
    H H21 0.9616 -0.1822 -0.0350 0.122 Uiso calc R 1 1 . .
    C C22 0.7968(12) -0.1097(9) 0.0804(9) 0.107(4) Uani d . 1 1 . .
    H H22 0.7573 -0.0297 0.0577 0.128 Uiso calc R 1 1 . .
    C C23 0.5589(5) 0.4066(5) 0.3975(4) 0.0310(12) Uani d . 1 1 . .
    C C24 0.5130(5) 0.5054(5) 0.3201(4) 0.0322(12) Uani d . 1 1 . .
    C C25 0.5456(5) 0.6089(5) 0.2942(4) 0.0380(13) Uani d . 1 1 . .
    H H25 0.5915 0.6303 0.3283 0.046 Uiso calc R 1 1 . .
    C C26 0.4961(6) 0.6729(5) 0.2078(4) 0.0463(15) Uani d . 1 1 . .
    H H26 0.5043 0.7437 0.1747 0.056 Uiso calc R 1 1 . .
    C C27 0.4318(5) 0.6115(5) 0.1798(5) 0.0458(15) Uani d . 1 1 . .
    H H27 0.3903 0.6348 0.1254 0.055 Uiso calc R 1 1 . .
    C C28 0.4417(5) 0.5089(5) 0.2491(4) 0.0398(14) Uani d . 1 1 . .
    H H28 0.4072 0.4528 0.2485 0.048 Uiso calc R 1 1 . .
    C C29 0.7650(6) 0.3408(6) 0.1665(5) 0.0549(17) Uani d . 1 1 . .
    H H29 0.7790 0.2808 0.2202 0.066 Uiso calc R 1 1 . .
    C C30 0.7031(6) 0.3494(6) 0.0885(5) 0.0536(17) Uani d . 1 1 . .
    H H30 0.6686 0.2959 0.0810 0.064 Uiso calc R 1 1 . .
    C C31 0.7022(6) 0.4534(6) 0.0234(4) 0.0515(16) Uani d . 1 1 . .
    H H31 0.6667 0.4805 -0.0346 0.062 Uiso calc R 1 1 . .
    C C32 0.7636(5) 0.5088(6) 0.0609(5) 0.0478(16) Uani d . 1 1 . .
    H H32 0.7764 0.5790 0.0322 0.057 Uiso calc R 1 1 . .
    C C33 0.8025(5) 0.4399(6) 0.1491(5) 0.0494(16) Uani d . 1 1 . .
    H H33 0.8457 0.4565 0.1894 0.059 Uiso calc R 1 1 . .
    C C34 0.8014(8) 0.1469(8) 0.5851(7) 0.100(3) Uani d . 1 1 . .
    H H34A 0.7913 0.0792 0.6293 0.150 Uiso calc R 1 1 . .
    H H34B 0.7883 0.2102 0.6272 0.150 Uiso calc R 1 1 . .
    H H34C 0.8839 0.1221 0.5423 0.150 Uiso calc R 1 1 . .
    C C35 0.1210(7) 0.5346(8) 0.5549(8) 0.093(3) Uani d . 1 1 . .
    H H35A 0.1003 0.5868 0.6097 0.140 Uiso calc R 1 1 . .
    H H35B 0.0662 0.4916 0.5706 0.140 Uiso calc R 1 1 . .
    H H35C 0.1120 0.5822 0.4903 0.140 Uiso calc R 1 1 . .
loop_
    _atom_site_aniso_label
    _atom_site_aniso_U_11
    _atom_site_aniso_U_22
    _atom_site_aniso_U_33
    _atom_site_aniso_U_12
    _atom_site_aniso_U_13
    _atom_site_aniso_U_23
    Er1 0.03273(15) 0.02276(13) 0.03056(14) -0.01187(10) -0.00674(10)
                                                                     -0.00209(9)
    Fe1 0.0327(4) 0.0373(5) 0.0313(4) -0.0084(4) -0.0092(4) 0.0010(4)
    Fe2 0.0338(4) 0.0277(4) 0.0331(4) -0.0112(3) -0.0039(3) -0.0023(3)
    Fe3 0.0375(5) 0.0441(5) 0.0517(5) -0.0144(4) 0.0043(4) -0.0181(4)
    O1 0.037(2) 0.032(2) 0.034(2) -0.0113(17) -0.0151(17) -0.0020(16)
    O2 0.060(3) 0.038(2) 0.037(2) -0.028(2) -0.0164(19) 0.0040(18)
    O3 0.046(2) 0.031(2) 0.045(2) -0.0129(19) 0.0053(19) -0.0032(18)
    O4 0.037(2) 0.028(2) 0.037(2) -0.0130(17) -0.0046(17) -0.0012(17)
    O5 0.037(2) 0.026(2) 0.043(2) -0.0159(17) -0.0060(17) 0.0015(17)
    O6 0.060(3) 0.035(2) 0.051(2) -0.024(2) -0.019(2) 0.0042(19)
    O7 0.035(2) 0.027(2) 0.059(2) -0.0125(17) -0.0017(19) -0.0025(18)
    O8 0.056(3) 0.043(2) 0.063(3) -0.029(2) -0.035(2) 0.012(2)
    O9 0.051(3) 0.035(3) 0.183(5) -0.014(2) -0.034(3) -0.013(3)
    C1 0.025(3) 0.031(3) 0.032(3) -0.007(2) -0.007(2) -0.002(2)
    C2 0.032(3) 0.034(3) 0.031(3) -0.013(2) -0.006(2) -0.001(2)
    C3 0.044(3) 0.041(3) 0.032(3) -0.011(3) -0.005(3) -0.011(3)
    C4 0.050(4) 0.065(4) 0.022(3) -0.009(3) -0.011(3) -0.001(3)
    C5 0.043(4) 0.054(4) 0.039(3) -0.017(3) -0.001(3) 0.009(3)
    C6 0.025(3) 0.052(4) 0.031(3) -0.012(3) -0.007(2) 0.009(3)
    C7 0.040(4) 0.065(5) 0.037(3) -0.007(3) 0.001(3) 0.010(3)
    C8 0.049(4) 0.064(5) 0.053(4) -0.009(4) -0.003(3) -0.025(4)
    C9 0.052(4) 0.038(4) 0.051(4) -0.001(3) -0.004(3) 0.000(3)
    C10 0.035(4) 0.075(5) 0.052(4) -0.003(3) -0.016(3) -0.002(4)
    C11 0.037(4) 0.066(5) 0.065(4) -0.017(3) -0.005(3) -0.006(4)
    C12 0.033(3) 0.030(3) 0.050(4) -0.016(3) -0.009(3) -0.011(3)
    C13 0.038(3) 0.046(4) 0.062(4) -0.023(3) -0.003(3) -0.017(3)
    C14 0.041(4) 0.060(5) 0.081(5) -0.004(3) -0.024(4) -0.028(4)
    C15 0.024(4) 0.106(7) 0.131(8) -0.003(4) -0.007(4) -0.072(6)
    C16 0.067(5) 0.095(6) 0.117(6) -0.049(5) 0.026(5) -0.043(5)
    C17 0.063(5) 0.063(5) 0.091(6) -0.040(4) 0.027(4) -0.034(4)
    C18 0.044(5) 0.127(9) 0.087(7) -0.012(5) -0.009(5) -0.058(6)
    C19 0.099(7) 0.093(7) 0.075(6) -0.066(6) -0.018(5) -0.011(5)
    C20 0.057(5) 0.079(6) 0.105(7) -0.020(4) 0.000(5) -0.061(6)
    C21 0.133(9) 0.163(11) 0.043(5) -0.102(9) 0.007(5) -0.019(6)
    C22 0.139(10) 0.077(7) 0.114(8) -0.019(7) -0.088(8) 0.009(6)
    C23 0.032(3) 0.024(3) 0.031(3) -0.009(2) 0.001(2) -0.007(2)
    C24 0.034(3) 0.022(3) 0.035(3) -0.009(2) -0.002(2) -0.004(2)
    C25 0.050(4) 0.026(3) 0.039(3) -0.018(3) -0.004(3) -0.007(2)
    C26 0.055(4) 0.022(3) 0.045(4) -0.005(3) -0.002(3) 0.004(3)
    C27 0.040(3) 0.040(4) 0.052(4) -0.010(3) -0.014(3) 0.006(3)
    C28 0.026(3) 0.034(3) 0.055(4) -0.008(3) -0.006(3) -0.004(3)
    C29 0.052(4) 0.035(4) 0.056(4) -0.005(3) 0.001(3) 0.007(3)
    C30 0.054(4) 0.044(4) 0.061(4) -0.023(3) 0.009(3) -0.020(3)
    C31 0.056(4) 0.059(4) 0.031(3) -0.015(3) -0.004(3) -0.007(3)
    C32 0.042(4) 0.047(4) 0.046(4) -0.020(3) 0.011(3) -0.005(3)
    C33 0.030(3) 0.057(4) 0.056(4) -0.013(3) -0.004(3) -0.010(3)
    C34 0.096(7) 0.098(7) 0.143(8) -0.053(6) -0.086(7) 0.036(6)
    C35 0.053(5) 0.077(6) 0.148(9) -0.008(4) -0.036(5) -0.028(6)
_geom_special_details
;
All e.s.d.'s (except the e.s.d. in the dihedral angle between two l.s. planes)
are estimated using the full covariance matrix. The cell e.s.d.'s are taken
into account individually in the estimation of e.s.d.'s in distances, angles
and torsion angles; correlations between e.s.d.'s in cell parameters are only
used when they are defined by crystal symmetry. An approximate (isotropic)
treatment of cell e.s.d.'s is used for estimating e.s.d.'s involving l.s.
planes.
;
loop_
    _geom_bond_atom_site_label_1
    _geom_bond_atom_site_label_2
    _geom_bond_site_symmetry_2
    _geom_bond_distance
    _geom_bond_publ_flag
    Er1 O5 . 2.247(3) y
    Er1 O1 . 2.280(3) y
    Er1 O8 . 2.311(3) y
    Er1 O2 2_656 2.323(3) y
    Er1 O7 . 2.329(4) y
    Er1 O3 . 2.368(4) y
    Er1 O4 . 2.381(4) y
    Er1 O1 2_656 2.667(3) y
    Er1 C12 . 2.733(6) ?
    Er1 C1 2_656 2.882(5) ?
    Fe1 C2 . 2.021(5) ?
    Fe1 C3 . 2.032(6) ?
    Fe1 C7 . 2.035(6) ?
    Fe1 C8 . 2.037(6) ?
    Fe1 C6 . 2.040(5) ?
    Fe1 C10 . 2.041(6) ?
    Fe1 C11 . 2.042(6) ?
    Fe1 C9 . 2.048(6) ?
    Fe1 C5 . 2.055(6) ?
    Fe1 C4 . 2.062(6) ?
    Fe2 C24 . 2.025(5) ?
    Fe2 C33 . 2.026(6) ?
    Fe2 C32 . 2.034(5) ?
    Fe2 C25 . 2.036(5) ?
    Fe2 C29 . 2.038(6) ?
    Fe2 C31 . 2.039(6) ?
    Fe2 C28 . 2.043(5) ?
    Fe2 C30 . 2.046(6) ?
    Fe2 C26 . 2.048(6) ?
    Fe2 C27 . 2.058(6) ?
    Fe3 C21 . 2.014(8) ?
    Fe3 C17 . 2.022(7) ?
    Fe3 C22 . 2.024(8) ?
    Fe3 C13 . 2.025(6) ?
    Fe3 C18 . 2.026(8) ?
    Fe3 C19 . 2.027(7) ?
    Fe3 C20 . 2.030(7) ?
    Fe3 C15 . 2.033(7) ?
    Fe3 C16 . 2.036(8) ?
    Fe3 C14 . 2.037(7) ?
    O1 C1 . 1.275(6) ?
    O1 Er1 2_656 2.667(3) ?
    O2 C1 . 1.259(6) ?
    O2 Er1 2_656 2.323(3) ?
    O3 C12 . 1.264(6) ?
    O4 C12 . 1.272(6) ?
    O5 C23 . 1.274(6) ?
    O6 C23 . 1.250(6) ?
    O7 H7C . 0.8500 ?
    O7 H7D . 0.8500 ?
    O8 C34 . 1.408(7) ?
    O8 H8A . 0.8200 ?
    O9 C35 . 1.322(8) ?
    O9 H9 . 0.8200 ?
    C1 C2 . 1.458(7) ?
    C1 Er1 2_656 2.882(5) ?
    C2 C3 . 1.436(7) ?
    C2 C6 . 1.448(7) ?
    C3 C4 . 1.403(8) ?
    C3 H3 . 0.9300 ?
    C4 C5 . 1.398(9) ?
    C4 H4 . 0.9300 ?
    C5 C6 . 1.423(7) ?
    C5 H5 . 0.9300 ?
    C6 H6 . 0.9300 ?
    C7 C8 . 1.399(9) ?
    C7 C11 . 1.406(9) ?
    C7 H7 . 0.9300 ?
    C8 C9 . 1.414(8) ?
    C8 H8 . 0.9300 ?
    C9 C10 . 1.397(9) ?
    C9 H9A . 0.9300 ?
    C10 C11 . 1.403(9) ?
    C10 H10 . 0.9300 ?
    C11 H11 . 0.9300 ?
    C12 C13 . 1.477(8) ?
    C13 C14 . 1.424(9) ?
    C13 C17 . 1.430(9) ?
    C14 C15 . 1.407(10) ?
    C14 H14 . 0.9300 ?
    C15 C16 . 1.415(12) ?
    C15 H15 . 0.9300 ?
    C16 C17 . 1.392(11) ?
    C16 H16 . 0.9300 ?
    C17 H17 . 0.9300 ?
    C18 C19 . 1.342(12) ?
    C18 C22 . 1.350(13) ?
    C18 H18 . 0.9300 ?
    C19 C20 . 1.377(10) ?
    C19 H19 . 0.9300 ?
    C20 C21 . 1.368(12) ?
    C20 H20 . 0.9300 ?
    C21 C22 . 1.435(14) ?
    C21 H21 . 0.9300 ?
    C22 H22 . 0.9300 ?
    C23 C24 . 1.472(7) ?
    C24 C28 . 1.420(7) ?
    C24 C25 . 1.427(7) ?
    C25 C26 . 1.406(8) ?
    C25 H25 . 0.9300 ?
    C26 C27 . 1.414(8) ?
    C26 H26 . 0.9300 ?
    C27 C28 . 1.407(8) ?
    C27 H27 . 0.9300 ?
    C28 H28 . 0.9300 ?
    C29 C30 . 1.399(9) ?
    C29 C33 . 1.412(9) ?
    C29 H29 . 0.9300 ?
    C30 C31 . 1.408(8) ?
    C30 H30 . 0.9300 ?
    C31 C32 . 1.397(8) ?
    C31 H31 . 0.9300 ?
    C32 C33 . 1.397(8) ?
    C32 H32 . 0.9300 ?
    C33 H33 . 0.9300 ?
    C34 H34A . 0.9600 ?
    C34 H34B . 0.9600 ?
    C34 H34C . 0.9600 ?
    C35 H35A . 0.9600 ?
    C35 H35B . 0.9600 ?
    C35 H35C . 0.9600 ?
loop_
    _geom_angle_atom_site_label_1
    _geom_angle_atom_site_label_2
    _geom_angle_atom_site_label_3
    _geom_angle_site_symmetry_1
    _geom_angle_site_symmetry_3
    _geom_angle
    _geom_angle_publ_flag
    O5 Er1 O1 . . 104.57(12) ?
    O5 Er1 O8 . . 77.50(13) ?
    O1 Er1 O8 . . 158.94(14) ?
    O5 Er1 O2 . 2_656 123.70(13) ?
    O1 Er1 O2 . 2_656 120.32(12) ?
    O8 Er1 O2 . 2_656 72.22(13) ?
    O5 Er1 O7 . . 76.11(12) ?
    O1 Er1 O7 . . 77.82(13) ?
    O8 Er1 O7 . . 122.42(14) ?
    O2 Er1 O7 2_656 . 81.74(14) ?
    O5 Er1 O3 . . 79.75(13) ?
    O1 Er1 O3 . . 81.98(13) ?
    O8 Er1 O3 . . 77.76(14) ?
    O2 Er1 O3 2_656 . 135.01(14) ?
    O7 Er1 O3 . . 143.23(14) ?
    O5 Er1 O4 . . 133.97(12) ?
    O1 Er1 O4 . . 80.08(12) ?
    O8 Er1 O4 . . 83.67(13) ?
    O2 Er1 O4 2_656 . 88.41(13) ?
    O7 Er1 O4 . . 146.75(12) ?
    O3 Er1 O4 . . 55.19(12) ?
    O5 Er1 O1 . 2_656 150.15(12) ?
    O1 Er1 O1 . 2_656 69.17(12) ?
    O8 Er1 O1 . 2_656 119.20(12) ?
    O2 Er1 O1 2_656 2_656 51.34(11) ?
    O7 Er1 O1 . 2_656 74.04(12) ?
    O3 Er1 O1 . 2_656 126.00(12) ?
    O4 Er1 O1 . 2_656 75.02(11) ?
    O5 Er1 C12 . . 106.63(15) ?
    O1 Er1 C12 . . 81.03(14) ?
    O8 Er1 C12 . . 78.36(15) ?
    O2 Er1 C12 2_656 . 112.03(16) ?
    O7 Er1 C12 . . 158.63(14) ?
    O3 Er1 C12 . . 27.52(14) ?
    O4 Er1 C12 . . 27.72(14) ?
    O1 Er1 C12 2_656 . 101.23(14) ?
    O5 Er1 C1 . 2_656 142.66(14) ?
    O1 Er1 C1 . 2_656 95.34(13) ?
    O8 Er1 C1 . 2_656 94.91(14) ?
    O2 Er1 C1 2_656 2_656 25.18(13) ?
    O7 Er1 C1 . 2_656 77.73(13) ?
    O3 Er1 C1 . 2_656 134.95(14) ?
    O4 Er1 C1 . 2_656 79.96(13) ?
    O1 Er1 C1 2_656 2_656 26.20(12) ?
    C12 Er1 C1 . 2_656 107.47(16) ?
    C2 Fe1 C3 . . 41.5(2) ?
    C2 Fe1 C7 . . 106.4(2) ?
    C3 Fe1 C7 . . 120.4(3) ?
    C2 Fe1 C8 . . 120.1(2) ?
    C3 Fe1 C8 . . 155.7(3) ?
    C7 Fe1 C8 . . 40.2(3) ?
    C2 Fe1 C6 . . 41.8(2) ?
    C3 Fe1 C6 . . 69.8(2) ?
    C7 Fe1 C6 . . 124.3(2) ?
    C8 Fe1 C6 . . 107.2(3) ?
    C2 Fe1 C10 . . 161.3(3) ?
    C3 Fe1 C10 . . 124.8(3) ?
    C7 Fe1 C10 . . 67.6(3) ?
    C8 Fe1 C10 . . 67.5(3) ?
    C6 Fe1 C10 . . 156.2(3) ?
    C2 Fe1 C11 . . 124.0(3) ?
    C3 Fe1 C11 . . 107.2(3) ?
    C7 Fe1 C11 . . 40.3(3) ?
    C8 Fe1 C11 . . 67.6(3) ?
    C6 Fe1 C11 . . 161.4(2) ?
    C10 Fe1 C11 . . 40.2(3) ?
    C2 Fe1 C9 . . 156.1(3) ?
    C3 Fe1 C9 . . 161.7(2) ?
    C7 Fe1 C9 . . 67.8(3) ?
    C8 Fe1 C9 . . 40.5(2) ?
    C6 Fe1 C9 . . 121.0(3) ?
    C10 Fe1 C9 . . 39.9(3) ?
    C11 Fe1 C9 . . 67.5(3) ?
    C2 Fe1 C5 . . 68.3(2) ?
    C3 Fe1 C5 . . 67.5(2) ?
    C7 Fe1 C5 . . 162.4(3) ?
    C8 Fe1 C5 . . 126.7(3) ?
    C6 Fe1 C5 . . 40.7(2) ?
    C10 Fe1 C5 . . 122.6(3) ?
    C11 Fe1 C5 . . 156.5(3) ?
    C9 Fe1 C5 . . 109.8(3) ?
    C2 Fe1 C4 . . 68.5(2) ?
    C3 Fe1 C4 . . 40.1(2) ?
    C7 Fe1 C4 . . 155.8(3) ?
    C8 Fe1 C4 . . 163.0(3) ?
    C6 Fe1 C4 . . 68.6(2) ?
    C10 Fe1 C4 . . 109.3(3) ?
    C11 Fe1 C4 . . 121.6(3) ?
    C9 Fe1 C4 . . 126.4(2) ?
    C5 Fe1 C4 . . 39.7(2) ?
    C24 Fe2 C33 . . 119.1(2) ?
    C24 Fe2 C32 . . 154.4(2) ?
    C33 Fe2 C32 . . 40.3(2) ?
    C24 Fe2 C25 . . 41.1(2) ?
    C33 Fe2 C25 . . 106.1(2) ?
    C32 Fe2 C25 . . 119.9(2) ?
    C24 Fe2 C29 . . 106.2(2) ?
    C33 Fe2 C29 . . 40.7(2) ?
    C32 Fe2 C29 . . 68.0(2) ?
    C25 Fe2 C29 . . 123.8(3) ?
    C24 Fe2 C31 . . 162.8(2) ?
    C33 Fe2 C31 . . 67.5(3) ?
    C32 Fe2 C31 . . 40.1(2) ?
    C25 Fe2 C31 . . 155.7(2) ?
    C29 Fe2 C31 . . 67.7(3) ?
    C24 Fe2 C28 . . 40.9(2) ?
    C33 Fe2 C28 . . 155.3(2) ?
    C32 Fe2 C28 . . 163.5(2) ?
    C25 Fe2 C28 . . 68.4(2) ?
    C29 Fe2 C28 . . 121.0(2) ?
    C31 Fe2 C28 . . 127.2(3) ?
    C24 Fe2 C30 . . 124.8(2) ?
    C33 Fe2 C30 . . 67.7(3) ?
    C32 Fe2 C30 . . 67.7(2) ?
    C25 Fe2 C30 . . 161.1(3) ?
    C29 Fe2 C30 . . 40.1(3) ?
    C31 Fe2 C30 . . 40.3(2) ?
    C28 Fe2 C30 . . 109.4(2) ?
    C24 Fe2 C26 . . 68.5(2) ?
    C33 Fe2 C26 . . 124.5(3) ?
    C32 Fe2 C26 . . 108.4(2) ?
    C25 Fe2 C26 . . 40.3(2) ?
    C29 Fe2 C26 . . 160.8(3) ?
    C31 Fe2 C26 . . 122.6(2) ?
    C28 Fe2 C26 . . 67.8(2) ?
    C30 Fe2 C26 . . 157.8(3) ?
    C24 Fe2 C27 . . 68.4(2) ?
    C33 Fe2 C27 . . 162.1(3) ?
    C32 Fe2 C27 . . 126.7(2) ?
    C25 Fe2 C27 . . 68.0(2) ?
    C29 Fe2 C27 . . 156.7(3) ?
    C31 Fe2 C27 . . 110.5(3) ?
    C28 Fe2 C27 . . 40.1(2) ?
    C30 Fe2 C27 . . 123.2(3) ?
    C26 Fe2 C27 . . 40.3(2) ?
    C21 Fe3 C17 . . 121.4(4) ?
    C21 Fe3 C22 . . 41.6(4) ?
    C17 Fe3 C22 . . 108.7(4) ?
    C21 Fe3 C13 . . 156.8(4) ?
    C17 Fe3 C13 . . 41.4(3) ?
    C22 Fe3 C13 . . 120.5(4) ?
    C21 Fe3 C18 . . 67.1(4) ?
    C17 Fe3 C18 . . 126.9(4) ?
    C22 Fe3 C18 . . 38.9(4) ?
    C13 Fe3 C18 . . 108.6(3) ?
    C21 Fe3 C19 . . 66.3(3) ?
    C17 Fe3 C19 . . 162.8(4) ?
    C22 Fe3 C19 . . 65.7(4) ?
    C13 Fe3 C19 . . 125.7(3) ?
    C18 Fe3 C19 . . 38.7(3) ?
    C21 Fe3 C20 . . 39.5(4) ?
    C17 Fe3 C20 . . 155.6(3) ?
    C22 Fe3 C20 . . 67.6(4) ?
    C13 Fe3 C20 . . 161.9(4) ?
    C18 Fe3 C20 . . 66.5(3) ?
    C19 Fe3 C20 . . 39.7(3) ?
    C21 Fe3 C15 . . 125.7(4) ?
    C17 Fe3 C15 . . 68.4(3) ?
    C22 Fe3 C15 . . 164.4(5) ?
    C13 Fe3 C15 . . 68.2(3) ?
    C18 Fe3 C15 . . 154.8(4) ?
    C19 Fe3 C15 . . 121.4(4) ?
    C20 Fe3 C15 . . 108.2(3) ?
    C21 Fe3 C16 . . 108.9(4) ?
    C17 Fe3 C16 . . 40.1(3) ?
    C22 Fe3 C16 . . 127.4(5) ?
    C13 Fe3 C16 . . 68.2(3) ?
    C18 Fe3 C16 . . 163.5(4) ?
    C19 Fe3 C16 . . 156.2(4) ?
    C20 Fe3 C16 . . 121.5(3) ?
    C15 Fe3 C16 . . 40.7(3) ?
    C21 Fe3 C14 . . 161.4(4) ?
    C17 Fe3 C14 . . 69.4(3) ?
    C22 Fe3 C14 . . 154.4(4) ?
    C13 Fe3 C14 . . 41.0(2) ?
    C18 Fe3 C14 . . 120.5(4) ?
    C19 Fe3 C14 . . 108.1(3) ?
    C20 Fe3 C14 . . 124.8(4) ?
    C15 Fe3 C14 . . 40.5(3) ?
    C16 Fe3 C14 . . 68.5(3) ?
    C1 O1 Er1 . . 162.6(3) ?
    C1 O1 Er1 . 2_656 86.3(3) ?
    Er1 O1 Er1 . 2_656 110.83(12) ?
    C1 O2 Er1 . 2_656 103.1(3) ?
    C12 O3 Er1 . . 92.6(3) ?
    C12 O4 Er1 . . 91.8(3) ?
    C23 O5 Er1 . . 138.8(3) ?
    Er1 O7 H7C . . 115.9 ?
    Er1 O7 H7D . . 129.0 ?
    H7C O7 H7D . . 108.7 ?
    C34 O8 Er1 . . 137.5(4) ?
    C34 O8 H8A . . 109.5 ?
    Er1 O8 H8A . . 111.4 ?
    C35 O9 H9 . . 109.5 ?
    O2 C1 O1 . . 119.0(4) ?
    O2 C1 C2 . . 119.7(5) ?
    O1 C1 C2 . . 121.2(5) ?
    O2 C1 Er1 . 2_656 51.7(2) ?
    O1 C1 Er1 . 2_656 67.5(3) ?
    C2 C1 Er1 . 2_656 170.1(4) ?
    C3 C2 C6 . . 107.7(5) ?
    C3 C2 C1 . . 125.2(5) ?
    C6 C2 C1 . . 126.6(5) ?
    C3 C2 Fe1 . . 69.7(3) ?
    C6 C2 Fe1 . . 69.8(3) ?
    C1 C2 Fe1 . . 119.6(4) ?
    C4 C3 C2 . . 108.0(5) ?
    C4 C3 Fe1 . . 71.1(3) ?
    C2 C3 Fe1 . . 68.8(3) ?
    C4 C3 H3 . . 126.0 ?
    C2 C3 H3 . . 126.0 ?
    Fe1 C3 H3 . . 125.6 ?
    C5 C4 C3 . . 108.4(5) ?
    C5 C4 Fe1 . . 69.9(3) ?
    C3 C4 Fe1 . . 68.8(3) ?
    C5 C4 H4 . . 125.8 ?
    C3 C4 H4 . . 125.8 ?
    Fe1 C4 H4 . . 127.1 ?
    C4 C5 C6 . . 110.0(5) ?
    C4 C5 Fe1 . . 70.4(3) ?
    C6 C5 Fe1 . . 69.1(3) ?
    C4 C5 H5 . . 125.0 ?
    C6 C5 H5 . . 125.0 ?
    Fe1 C5 H5 . . 127.1 ?
    C5 C6 C2 . . 105.8(5) ?
    C5 C6 Fe1 . . 70.2(3) ?
    C2 C6 Fe1 . . 68.4(3) ?
    C5 C6 H6 . . 127.1 ?
    C2 C6 H6 . . 127.1 ?
    Fe1 C6 H6 . . 125.8 ?
    C8 C7 C11 . . 108.1(6) ?
    C8 C7 Fe1 . . 70.0(4) ?
    C11 C7 Fe1 . . 70.1(4) ?
    C8 C7 H7 . . 126.0 ?
    C11 C7 H7 . . 126.0 ?
    Fe1 C7 H7 . . 125.5 ?
    C7 C8 C9 . . 108.1(6) ?
    C7 C8 Fe1 . . 69.8(4) ?
    C9 C8 Fe1 . . 70.2(4) ?
    C7 C8 H8 . . 126.0 ?
    C9 C8 H8 . . 126.0 ?
    Fe1 C8 H8 . . 125.6 ?
    C10 C9 C8 . . 107.5(6) ?
    C10 C9 Fe1 . . 69.8(4) ?
    C8 C9 Fe1 . . 69.3(4) ?
    C10 C9 H9A . . 126.2 ?
    C8 C9 H9A . . 126.2 ?
    Fe1 C9 H9A . . 126.2 ?
    C9 C10 C11 . . 108.6(6) ?
    C9 C10 Fe1 . . 70.3(4) ?
    C11 C10 Fe1 . . 69.9(4) ?
    C9 C10 H10 . . 125.7 ?
    C11 C10 H10 . . 125.7 ?
    Fe1 C10 H10 . . 125.7 ?
    C10 C11 C7 . . 107.7(6) ?
    C10 C11 Fe1 . . 69.9(4) ?
    C7 C11 Fe1 . . 69.5(4) ?
    C10 C11 H11 . . 126.1 ?
    C7 C11 H11 . . 126.1 ?
    Fe1 C11 H11 . . 126.0 ?
    O3 C12 O4 . . 120.3(5) ?
    O3 C12 C13 . . 120.1(5) ?
    O4 C12 C13 . . 119.6(5) ?
    O3 C12 Er1 . . 59.9(3) ?
    O4 C12 Er1 . . 60.5(3) ?
    C13 C12 Er1 . . 175.5(4) ?
    C14 C13 C17 . . 108.1(6) ?
    C14 C13 C12 . . 126.6(6) ?
    C17 C13 C12 . . 125.2(6) ?
    C14 C13 Fe3 . . 69.9(4) ?
    C17 C13 Fe3 . . 69.2(4) ?
    C12 C13 Fe3 . . 123.5(4) ?
    C15 C14 C13 . . 107.0(7) ?
    C15 C14 Fe3 . . 69.6(4) ?
    C13 C14 Fe3 . . 69.0(4) ?
    C15 C14 H14 . . 126.5 ?
    C13 C14 H14 . . 126.5 ?
    Fe3 C14 H14 . . 126.4 ?
    C14 C15 C16 . . 108.7(7) ?
    C14 C15 Fe3 . . 69.9(4) ?
    C16 C15 Fe3 . . 69.8(5) ?
    C14 C15 H15 . . 125.7 ?
    C16 C15 H15 . . 125.7 ?
    Fe3 C15 H15 . . 126.2 ?
    C17 C16 C15 . . 108.6(7) ?
    C17 C16 Fe3 . . 69.4(4) ?
    C15 C16 Fe3 . . 69.5(4) ?
    C17 C16 H16 . . 125.7 ?
    C15 C16 H16 . . 125.7 ?
    Fe3 C16 H16 . . 126.9 ?
    C16 C17 C13 . . 107.6(7) ?
    C16 C17 Fe3 . . 70.5(4) ?
    C13 C17 Fe3 . . 69.4(4) ?
    C16 C17 H17 . . 126.2 ?
    C13 C17 H17 . . 126.2 ?
    Fe3 C17 H17 . . 125.5 ?
    C19 C18 C22 . . 109.4(9) ?
    C19 C18 Fe3 . . 70.7(5) ?
    C22 C18 Fe3 . . 70.5(5) ?
    C19 C18 H18 . . 125.3 ?
    C22 C18 H18 . . 125.3 ?
    Fe3 C18 H18 . . 125.1 ?
    C18 C19 C20 . . 109.7(8) ?
    C18 C19 Fe3 . . 70.6(5) ?
    C20 C19 Fe3 . . 70.3(4) ?
    C18 C19 H19 . . 125.1 ?
    C20 C19 H19 . . 125.1 ?
    Fe3 C19 H19 . . 125.6 ?
    C21 C20 C19 . . 107.1(8) ?
    C21 C20 Fe3 . . 69.6(5) ?
    C19 C20 Fe3 . . 70.0(4) ?
    C21 C20 H20 . . 126.4 ?
    C19 C20 H20 . . 126.4 ?
    Fe3 C20 H20 . . 125.5 ?
    C20 C21 C22 . . 107.2(8) ?
    C20 C21 Fe3 . . 70.9(5) ?
    C22 C21 Fe3 . . 69.6(5) ?
    C20 C21 H21 . . 126.4 ?
    C22 C21 H21 . . 126.4 ?
    Fe3 C21 H21 . . 124.8 ?
    C18 C22 C21 . . 106.6(9) ?
    C18 C22 Fe3 . . 70.6(5) ?
    C21 C22 Fe3 . . 68.8(5) ?
    C18 C22 H22 . . 126.7 ?
    C21 C22 H22 . . 126.7 ?
    Fe3 C22 H22 . . 125.5 ?
    O6 C23 O5 . . 123.0(5) ?
    O6 C23 C24 . . 118.8(5) ?
    O5 C23 C24 . . 118.2(5) ?
    C28 C24 C25 . . 107.2(5) ?
    C28 C24 C23 . . 126.9(5) ?
    C25 C24 C23 . . 125.5(5) ?
    C28 C24 Fe2 . . 70.2(3) ?
    C25 C24 Fe2 . . 69.8(3) ?
    C23 C24 Fe2 . . 119.5(3) ?
    C26 C25 C24 . . 107.9(5) ?
    C26 C25 Fe2 . . 70.3(3) ?
    C24 C25 Fe2 . . 69.0(3) ?
    C26 C25 H25 . . 126.0 ?
    C24 C25 H25 . . 126.0 ?
    Fe2 C25 H25 . . 126.2 ?
    C25 C26 C27 . . 108.5(5) ?
    C25 C26 Fe2 . . 69.4(3) ?
    C27 C26 Fe2 . . 70.2(3) ?
    C25 C26 H26 . . 125.7 ?
    C27 C26 H26 . . 125.7 ?
    Fe2 C26 H26 . . 126.2 ?
    C28 C27 C26 . . 107.8(5) ?
    C28 C27 Fe2 . . 69.4(3) ?
    C26 C27 Fe2 . . 69.5(3) ?
    C28 C27 H27 . . 126.1 ?
    C26 C27 H27 . . 126.1 ?
    Fe2 C27 H27 . . 126.7 ?
    C27 C28 C24 . . 108.5(5) ?
    C27 C28 Fe2 . . 70.5(3) ?
    C24 C28 Fe2 . . 68.9(3) ?
    C27 C28 H28 . . 125.7 ?
    C24 C28 H28 . . 125.7 ?
    Fe2 C28 H28 . . 126.4 ?
    C30 C29 C33 . . 107.6(6) ?
    C30 C29 Fe2 . . 70.3(4) ?
    C33 C29 Fe2 . . 69.2(3) ?
    C30 C29 H29 . . 126.2 ?
    C33 C29 H29 . . 126.2 ?
    Fe2 C29 H29 . . 125.9 ?
    C29 C30 C31 . . 108.0(6) ?
    C29 C30 Fe2 . . 69.7(4) ?
    C31 C30 Fe2 . . 69.6(4) ?
    C29 C30 H30 . . 126.0 ?
    C31 C30 H30 . . 126.0 ?
    Fe2 C30 H30 . . 126.3 ?
    C32 C31 C30 . . 108.3(6) ?
    C32 C31 Fe2 . . 69.7(3) ?
    C30 C31 Fe2 . . 70.1(3) ?
    C32 C31 H31 . . 125.9 ?
    C30 C31 H31 . . 125.9 ?
    Fe2 C31 H31 . . 125.9 ?
    C31 C32 C33 . . 107.8(6) ?
    C31 C32 Fe2 . . 70.1(3) ?
    C33 C32 Fe2 . . 69.5(3) ?
    C31 C32 H32 . . 126.1 ?
    C33 C32 H32 . . 126.1 ?
    Fe2 C32 H32 . . 125.8 ?
    C32 C33 C29 . . 108.4(6) ?
    C32 C33 Fe2 . . 70.2(3) ?
    C29 C33 Fe2 . . 70.1(3) ?
    C32 C33 H33 . . 125.8 ?
    C29 C33 H33 . . 125.8 ?
    Fe2 C33 H33 . . 125.4 ?
    O8 C34 H34A . . 109.5 ?
    O8 C34 H34B . . 109.5 ?
    H34A C34 H34B . . 109.5 ?
    O8 C34 H34C . . 109.5 ?
    H34A C34 H34C . . 109.5 ?
    H34B C34 H34C . . 109.5 ?
    O9 C35 H35A . . 109.5 ?
    O9 C35 H35B . . 109.5 ?
    H35A C35 H35B . . 109.5 ?
    O9 C35 H35C . . 109.5 ?
    H35A C35 H35C . . 109.5 ?
    H35B C35 H35C . . 109.5 ?
loop_
    _geom_torsion_atom_site_label_1
    _geom_torsion_atom_site_label_2
    _geom_torsion_atom_site_label_3
    _geom_torsion_atom_site_label_4
    _geom_torsion_site_symmetry_1
    _geom_torsion_site_symmetry_2
    _geom_torsion_site_symmetry_3
    _geom_torsion_site_symmetry_4
    _geom_torsion
    _geom_torsion_publ_flag
    O5 Er1 O1 C1 . . . . 39.5(11) ?
    O8 Er1 O1 C1 . . . . -53.5(13) ?
    O2 Er1 O1 C1 2_656 . . . -175.8(11) ?
    O7 Er1 O1 C1 . . . . 111.5(11) ?
    O3 Er1 O1 C1 . . . . -37.6(11) ?
    O4 Er1 O1 C1 . . . . -93.5(11) ?
    O1 Er1 O1 C1 2_656 . . . -171.2(12) ?
    C12 Er1 O1 C1 . . . . -65.4(11) ?
    C1 Er1 O1 C1 2_656 . . . -172.3(10) ?
    O5 Er1 O1 Er1 . . . 2_656 -149.31(13) ?
    O8 Er1 O1 Er1 . . . 2_656 117.7(3) ?
    O2 Er1 O1 Er1 2_656 . . 2_656 -4.6(2) ?
    O7 Er1 O1 Er1 . . . 2_656 -77.36(14) ?
    O3 Er1 O1 Er1 . . . 2_656 133.54(15) ?
    O4 Er1 O1 Er1 . . . 2_656 77.63(14) ?
    O1 Er1 O1 Er1 2_656 . . 2_656 0.0 ?
    C12 Er1 O1 Er1 . . . 2_656 105.72(17) ?
    C1 Er1 O1 Er1 2_656 . . 2_656 -1.17(16) ?
    O5 Er1 O3 C12 . . . . 167.5(3) ?
    O1 Er1 O3 C12 . . . . -86.0(3) ?
    O8 Er1 O3 C12 . . . . 88.3(3) ?
    O2 Er1 O3 C12 2_656 . . . 39.5(4) ?
    O7 Er1 O3 C12 . . . . -143.0(3) ?
    O4 Er1 O3 C12 . . . . -2.5(3) ?
    O1 Er1 O3 C12 2_656 . . . -29.1(4) ?
    C1 Er1 O3 C12 2_656 . . . 3.6(4) ?
    O5 Er1 O4 C12 . . . . -11.1(4) ?
    O1 Er1 O4 C12 . . . . 89.6(3) ?
    O8 Er1 O4 C12 . . . . -77.0(3) ?
    O2 Er1 O4 C12 2_656 . . . -149.3(3) ?
    O7 Er1 O4 C12 . . . . 138.5(3) ?
    O3 Er1 O4 C12 . . . . 2.5(3) ?
    O1 Er1 O4 C12 2_656 . . . 160.5(3) ?
    C1 Er1 O4 C12 2_656 . . . -173.1(3) ?
    O1 Er1 O5 C23 . . . . -150.0(5) ?
    O8 Er1 O5 C23 . . . . 8.4(5) ?
    O2 Er1 O5 C23 2_656 . . . 66.8(5) ?
    O7 Er1 O5 C23 . . . . 136.8(5) ?
    O3 Er1 O5 C23 . . . . -71.2(5) ?
    O4 Er1 O5 C23 . . . . -59.8(5) ?
    O1 Er1 O5 C23 2_656 . . . 136.6(4) ?
    C12 Er1 O5 C23 . . . . -65.2(5) ?
    C1 Er1 O5 C23 2_656 . . . 90.0(5) ?
    O5 Er1 O8 C34 . . . . 166.8(7) ?
    O1 Er1 O8 C34 . . . . -95.1(8) ?
    O2 Er1 O8 C34 2_656 . . . 34.9(7) ?
    O7 Er1 O8 C34 . . . . 102.4(7) ?
    O3 Er1 O8 C34 . . . . -111.2(7) ?
    O4 Er1 O8 C34 . . . . -55.5(7) ?
    O1 Er1 O8 C34 2_656 . . . 13.4(8) ?
    C12 Er1 O8 C34 . . . . -83.0(7) ?
    C1 Er1 O8 C34 2_656 . . . 23.8(7) ?
    Er1 O2 C1 O1 2_656 . . . 4.8(5) ?
    Er1 O2 C1 C2 2_656 . . . -173.9(4) ?
    Er1 O1 C1 O2 . . . . 167.7(8) ?
    Er1 O1 C1 O2 2_656 . . . -4.1(5) ?
    Er1 O1 C1 C2 . . . . -13.7(14) ?
    Er1 O1 C1 C2 2_656 . . . 174.6(5) ?
    Er1 O1 C1 Er1 . . . 2_656 171.7(11) ?
    O2 C1 C2 C3 . . . . 5.9(8) ?
    O1 C1 C2 C3 . . . . -172.7(5) ?
    Er1 C1 C2 C3 2_656 . . . -23(3) ?
    O2 C1 C2 C6 . . . . 176.7(5) ?
    O1 C1 C2 C6 . . . . -2.0(8) ?
    Er1 C1 C2 C6 2_656 . . . 147.6(19) ?
    O2 C1 C2 Fe1 . . . . 90.8(6) ?
    O1 C1 C2 Fe1 . . . . -87.8(5) ?
    Er1 C1 C2 Fe1 2_656 . . . 62(2) ?
    C7 Fe1 C2 C3 . . . . 117.6(4) ?
    C8 Fe1 C2 C3 . . . . 159.0(4) ?
    C6 Fe1 C2 C3 . . . . -118.8(4) ?
    C10 Fe1 C2 C3 . . . . 49.3(8) ?
    C11 Fe1 C2 C3 . . . . 77.1(4) ?
    C9 Fe1 C2 C3 . . . . -170.4(5) ?
    C5 Fe1 C2 C3 . . . . -80.1(4) ?
    C4 Fe1 C2 C3 . . . . -37.3(3) ?
    C3 Fe1 C2 C6 . . . . 118.8(4) ?
    C7 Fe1 C2 C6 . . . . -123.5(3) ?
    C8 Fe1 C2 C6 . . . . -82.1(4) ?
    C10 Fe1 C2 C6 . . . . 168.1(7) ?
    C11 Fe1 C2 C6 . . . . -164.1(3) ?
    C9 Fe1 C2 C6 . . . . -51.6(7) ?
    C5 Fe1 C2 C6 . . . . 38.7(3) ?
    C4 Fe1 C2 C6 . . . . 81.5(3) ?
    C3 Fe1 C2 C1 . . . . -119.8(5) ?
    C7 Fe1 C2 C1 . . . . -2.1(5) ?
    C8 Fe1 C2 C1 . . . . 39.3(5) ?
    C6 Fe1 C2 C1 . . . . 121.4(5) ?
    C10 Fe1 C2 C1 . . . . -70.4(9) ?
    C11 Fe1 C2 C1 . . . . -42.7(5) ?
    C9 Fe1 C2 C1 . . . . 69.8(7) ?
    C5 Fe1 C2 C1 . . . . 160.1(5) ?
    C4 Fe1 C2 C1 . . . . -157.1(5) ?
    C6 C2 C3 C4 . . . . 0.9(6) ?
    C1 C2 C3 C4 . . . . 173.1(5) ?
    Fe1 C2 C3 C4 . . . . 60.6(4) ?
    C6 C2 C3 Fe1 . . . . -59.7(4) ?
    C1 C2 C3 Fe1 . . . . 112.5(5) ?
    C2 Fe1 C3 C4 . . . . -118.9(5) ?
    C7 Fe1 C3 C4 . . . . 160.9(4) ?
    C8 Fe1 C3 C4 . . . . -167.5(6) ?
    C6 Fe1 C3 C4 . . . . -80.4(4) ?
    C10 Fe1 C3 C4 . . . . 78.3(4) ?
    C11 Fe1 C3 C4 . . . . 118.9(4) ?
    C9 Fe1 C3 C4 . . . . 48.7(9) ?
    C5 Fe1 C3 C4 . . . . -36.7(3) ?
    C7 Fe1 C3 C2 . . . . -80.2(4) ?
    C8 Fe1 C3 C2 . . . . -48.6(7) ?
    C6 Fe1 C3 C2 . . . . 38.5(3) ?
    C10 Fe1 C3 C2 . . . . -162.8(3) ?
    C11 Fe1 C3 C2 . . . . -122.2(3) ?
    C9 Fe1 C3 C2 . . . . 167.6(7) ?
    C5 Fe1 C3 C2 . . . . 82.2(3) ?
    C4 Fe1 C3 C2 . . . . 118.9(5) ?
    C2 C3 C4 C5 . . . . -0.3(7) ?
    Fe1 C3 C4 C5 . . . . 58.8(4) ?
    C2 C3 C4 Fe1 . . . . -59.2(4) ?
    C2 Fe1 C4 C5 . . . . -81.6(4) ?
    C3 Fe1 C4 C5 . . . . -120.2(5) ?
    C7 Fe1 C4 C5 . . . . -163.7(5) ?
    C8 Fe1 C4 C5 . . . . 42.1(10) ?
    C6 Fe1 C4 C5 . . . . -36.6(3) ?
    C10 Fe1 C4 C5 . . . . 118.2(4) ?
    C11 Fe1 C4 C5 . . . . 160.9(4) ?
    C9 Fe1 C4 C5 . . . . 76.9(4) ?
    C2 Fe1 C4 C3 . . . . 38.6(3) ?
    C7 Fe1 C4 C3 . . . . -43.5(7) ?
    C8 Fe1 C4 C3 . . . . 162.3(8) ?
    C6 Fe1 C4 C3 . . . . 83.6(4) ?
    C10 Fe1 C4 C3 . . . . -121.6(4) ?
    C11 Fe1 C4 C3 . . . . -78.9(4) ?
    C9 Fe1 C4 C3 . . . . -162.9(4) ?
    C5 Fe1 C4 C3 . . . . 120.2(5) ?
    C3 C4 C5 C6 . . . . -0.4(7) ?
    Fe1 C4 C5 C6 . . . . 57.8(4) ?
    C3 C4 C5 Fe1 . . . . -58.1(4) ?
    C2 Fe1 C5 C4 . . . . 82.0(4) ?
    C3 Fe1 C5 C4 . . . . 37.0(3) ?
    C7 Fe1 C5 C4 . . . . 157.6(8) ?
    C8 Fe1 C5 C4 . . . . -165.9(4) ?
    C6 Fe1 C5 C4 . . . . 121.7(5) ?
    C10 Fe1 C5 C4 . . . . -81.0(4) ?
    C11 Fe1 C5 C4 . . . . -44.4(8) ?
    C9 Fe1 C5 C4 . . . . -123.5(4) ?
    C2 Fe1 C5 C6 . . . . -39.7(3) ?
    C3 Fe1 C5 C6 . . . . -84.7(4) ?
    C7 Fe1 C5 C6 . . . . 35.9(10) ?
    C8 Fe1 C5 C6 . . . . 72.5(5) ?
    C10 Fe1 C5 C6 . . . . 157.3(4) ?
    C11 Fe1 C5 C6 . . . . -166.1(6) ?
    C9 Fe1 C5 C6 . . . . 114.8(4) ?
    C4 Fe1 C5 C6 . . . . -121.7(5) ?
    C4 C5 C6 C2 . . . . 0.9(7) ?
    Fe1 C5 C6 C2 . . . . 59.5(4) ?
    C4 C5 C6 Fe1 . . . . -58.6(4) ?
    C3 C2 C6 C5 . . . . -1.1(6) ?
    C1 C2 C6 C5 . . . . -173.2(5) ?
    Fe1 C2 C6 C5 . . . . -60.7(4) ?
    C3 C2 C6 Fe1 . . . . 59.6(4) ?
    C1 C2 C6 Fe1 . . . . -112.5(5) ?
    C2 Fe1 C6 C5 . . . . 116.9(5) ?
    C3 Fe1 C6 C5 . . . . 78.7(4) ?
    C7 Fe1 C6 C5 . . . . -167.6(4) ?
    C8 Fe1 C6 C5 . . . . -126.8(4) ?
    C10 Fe1 C6 C5 . . . . -53.7(8) ?
    C11 Fe1 C6 C5 . . . . 162.5(8) ?
    C9 Fe1 C6 C5 . . . . -84.8(4) ?
    C4 Fe1 C6 C5 . . . . 35.7(4) ?
    C3 Fe1 C6 C2 . . . . -38.2(3) ?
    C7 Fe1 C6 C2 . . . . 75.5(4) ?
    C8 Fe1 C6 C2 . . . . 116.2(3) ?
    C10 Fe1 C6 C2 . . . . -170.6(6) ?
    C11 Fe1 C6 C2 . . . . 45.6(10) ?
    C9 Fe1 C6 C2 . . . . 158.3(3) ?
    C5 Fe1 C6 C2 . . . . -116.9(5) ?
    C4 Fe1 C6 C2 . . . . -81.2(3) ?
    C2 Fe1 C7 C8 . . . . 117.5(4) ?
    C3 Fe1 C7 C8 . . . . 160.4(4) ?
    C6 Fe1 C7 C8 . . . . 75.3(5) ?
    C10 Fe1 C7 C8 . . . . -81.2(4) ?
    C11 Fe1 C7 C8 . . . . -118.9(6) ?
    C9 Fe1 C7 C8 . . . . -37.9(4) ?
    C5 Fe1 C7 C8 . . . . 47.8(10) ?
    C4 Fe1 C7 C8 . . . . -168.6(5) ?
    C2 Fe1 C7 C11 . . . . -123.6(4) ?
    C3 Fe1 C7 C11 . . . . -80.7(5) ?
    C8 Fe1 C7 C11 . . . . 118.9(6) ?
    C6 Fe1 C7 C11 . . . . -165.8(4) ?
    C10 Fe1 C7 C11 . . . . 37.7(4) ?
    C9 Fe1 C7 C11 . . . . 81.0(4) ?
    C5 Fe1 C7 C11 . . . . 166.6(8) ?
    C4 Fe1 C7 C11 . . . . -49.8(8) ?
    C11 C7 C8 C9 . . . . 0.0(7) ?
    Fe1 C7 C8 C9 . . . . 60.0(4) ?
    C11 C7 C8 Fe1 . . . . -60.0(4) ?
    C2 Fe1 C8 C7 . . . . -79.5(4) ?
    C3 Fe1 C8 C7 . . . . -44.4(8) ?
    C6 Fe1 C8 C7 . . . . -123.2(4) ?
    C10 Fe1 C8 C7 . . . . 81.4(4) ?
    C11 Fe1 C8 C7 . . . . 37.8(4) ?
    C9 Fe1 C8 C7 . . . . 118.9(6) ?
    C5 Fe1 C8 C7 . . . . -163.8(4) ?
    C4 Fe1 C8 C7 . . . . 164.0(8) ?
    C2 Fe1 C8 C9 . . . . 161.5(4) ?
    C3 Fe1 C8 C9 . . . . -163.4(6) ?
    C7 Fe1 C8 C9 . . . . -118.9(6) ?
    C6 Fe1 C8 C9 . . . . 117.8(4) ?
    C10 Fe1 C8 C9 . . . . -37.5(4) ?
    C11 Fe1 C8 C9 . . . . -81.1(4) ?
    C5 Fe1 C8 C9 . . . . 77.3(5) ?
    C4 Fe1 C8 C9 . . . . 45.0(10) ?
    C7 C8 C9 C10 . . . . -0.2(7) ?
    Fe1 C8 C9 C10 . . . . 59.6(4) ?
    C7 C8 C9 Fe1 . . . . -59.8(4) ?
    C2 Fe1 C9 C10 . . . . -161.4(5) ?
    C3 Fe1 C9 C10 . . . . 39.1(10) ?
    C7 Fe1 C9 C10 . . . . -81.2(4) ?
    C8 Fe1 C9 C10 . . . . -118.8(6) ?
    C6 Fe1 C9 C10 . . . . 161.1(4) ?
    C11 Fe1 C9 C10 . . . . -37.5(4) ?
    C5 Fe1 C9 C10 . . . . 117.5(4) ?
    C4 Fe1 C9 C10 . . . . 76.1(5) ?
    C2 Fe1 C9 C8 . . . . -42.6(8) ?
    C3 Fe1 C9 C8 . . . . 158.0(7) ?
    C7 Fe1 C9 C8 . . . . 37.6(4) ?
    C6 Fe1 C9 C8 . . . . -80.1(4) ?
    C10 Fe1 C9 C8 . . . . 118.8(6) ?
    C11 Fe1 C9 C8 . . . . 81.4(4) ?
    C5 Fe1 C9 C8 . . . . -123.7(4) ?
    C4 Fe1 C9 C8 . . . . -165.1(4) ?
    C8 C9 C10 C11 . . . . 0.4(7) ?
    Fe1 C9 C10 C11 . . . . 59.7(5) ?
    C8 C9 C10 Fe1 . . . . -59.3(4) ?
    C2 Fe1 C10 C9 . . . . 156.2(6) ?
    C3 Fe1 C10 C9 . . . . -166.0(4) ?
    C7 Fe1 C10 C9 . . . . 81.6(4) ?
    C8 Fe1 C10 C9 . . . . 38.0(4) ?
    C6 Fe1 C10 C9 . . . . -43.6(8) ?
    C11 Fe1 C10 C9 . . . . 119.4(6) ?
    C5 Fe1 C10 C9 . . . . -82.2(4) ?
    C4 Fe1 C10 C9 . . . . -124.1(4) ?
    C2 Fe1 C10 C11 . . . . 36.8(9) ?
    C3 Fe1 C10 C11 . . . . 74.6(5) ?
    C7 Fe1 C10 C11 . . . . -37.8(4) ?
    C8 Fe1 C10 C11 . . . . -81.4(4) ?
    C6 Fe1 C10 C11 . . . . -163.1(6) ?
    C9 Fe1 C10 C11 . . . . -119.4(6) ?
    C5 Fe1 C10 C11 . . . . 158.4(4) ?
    C4 Fe1 C10 C11 . . . . 116.5(4) ?
    C9 C10 C11 C7 . . . . -0.4(7) ?
    Fe1 C10 C11 C7 . . . . 59.5(4) ?
    C9 C10 C11 Fe1 . . . . -59.9(5) ?
    C8 C7 C11 C10 . . . . 0.3(7) ?
    Fe1 C7 C11 C10 . . . . -59.7(5) ?
    C8 C7 C11 Fe1 . . . . 59.9(4) ?
    C2 Fe1 C11 C10 . . . . -166.6(4) ?
    C3 Fe1 C11 C10 . . . . -124.1(4) ?
    C7 Fe1 C11 C10 . . . . 118.9(6) ?
    C8 Fe1 C11 C10 . . . . 81.2(4) ?
    C6 Fe1 C11 C10 . . . . 158.4(8) ?
    C9 Fe1 C11 C10 . . . . 37.2(4) ?
    C5 Fe1 C11 C10 . . . . -51.0(9) ?
    C4 Fe1 C11 C10 . . . . -82.7(5) ?
    C2 Fe1 C11 C7 . . . . 74.5(5) ?
    C3 Fe1 C11 C7 . . . . 117.0(4) ?
    C8 Fe1 C11 C7 . . . . -37.7(4) ?
    C6 Fe1 C11 C7 . . . . 39.5(11) ?
    C10 Fe1 C11 C7 . . . . -118.9(6) ?
    C9 Fe1 C11 C7 . . . . -81.6(4) ?
    C5 Fe1 C11 C7 . . . . -169.9(6) ?
    C4 Fe1 C11 C7 . . . . 158.4(4) ?
    Er1 O3 C12 O4 . . . . 4.5(5) ?
    Er1 O3 C12 C13 . . . . -174.8(4) ?
    Er1 O4 C12 O3 . . . . -4.5(5) ?
    Er1 O4 C12 C13 . . . . 174.9(4) ?
    O5 Er1 C12 O3 . . . . -12.8(3) ?
    O1 Er1 C12 O3 . . . . 89.8(3) ?
    O8 Er1 C12 O3 . . . . -85.8(3) ?
    O2 Er1 C12 O3 2_656 . . . -151.0(3) ?
    O7 Er1 C12 O3 . . . . 81.5(5) ?
    O4 Er1 C12 O3 . . . . 175.6(5) ?
    O1 Er1 C12 O3 2_656 . . . 156.4(3) ?
    C1 Er1 C12 O3 2_656 . . . -177.3(3) ?
    O5 Er1 C12 O4 . . . . 171.7(3) ?
    O1 Er1 C12 O4 . . . . -85.7(3) ?
    O8 Er1 C12 O4 . . . . 98.6(3) ?
    O2 Er1 C12 O4 2_656 . . . 33.5(3) ?
    O7 Er1 C12 O4 . . . . -94.0(5) ?
    O3 Er1 C12 O4 . . . . -175.6(5) ?
    O1 Er1 C12 O4 2_656 . . . -19.2(3) ?
    C1 Er1 C12 O4 2_656 . . . 7.1(3) ?
    O5 Er1 C12 C13 . . . . 79(6) ?
    O1 Er1 C12 C13 . . . . -178(6) ?
    O8 Er1 C12 C13 . . . . 6(6) ?
    O2 Er1 C12 C13 2_656 . . . -59(6) ?
    O7 Er1 C12 C13 . . . . 173(5) ?
    O3 Er1 C12 C13 . . . . 92(6) ?
    O4 Er1 C12 C13 . . . . -93(6) ?
    O1 Er1 C12 C13 2_656 . . . -112(6) ?
    C1 Er1 C12 C13 2_656 . . . -85(6) ?
    O3 C12 C13 C14 . . . . -174.4(5) ?
    O4 C12 C13 C14 . . . . 6.3(9) ?
    Er1 C12 C13 C14 . . . . 96(6) ?
    O3 C12 C13 C17 . . . . 1.3(9) ?
    O4 C12 C13 C17 . . . . -178.0(5) ?
    Er1 C12 C13 C17 . . . . -88(6) ?
    O3 C12 C13 Fe3 . . . . -85.6(6) ?
    O4 C12 C13 Fe3 . . . . 95.1(6) ?
    Er1 C12 C13 Fe3 . . . . -175(5) ?
    C21 Fe3 C13 C14 . . . . -169.3(8) ?
    C17 Fe3 C13 C14 . . . . -119.5(6) ?
    C22 Fe3 C13 C14 . . . . 156.5(5) ?
    C18 Fe3 C13 C14 . . . . 115.4(5) ?
    C19 Fe3 C13 C14 . . . . 76.0(5) ?
    C20 Fe3 C13 C14 . . . . 44.2(10) ?
    C15 Fe3 C13 C14 . . . . -37.9(5) ?
    C16 Fe3 C13 C14 . . . . -81.9(5) ?
    C21 Fe3 C13 C17 . . . . -49.8(9) ?
    C22 Fe3 C13 C17 . . . . -84.0(6) ?
    C18 Fe3 C13 C17 . . . . -125.1(5) ?
    C19 Fe3 C13 C17 . . . . -164.6(5) ?
    C20 Fe3 C13 C17 . . . . 163.7(9) ?
    C15 Fe3 C13 C17 . . . . 81.6(5) ?
    C16 Fe3 C13 C17 . . . . 37.6(5) ?
    C14 Fe3 C13 C17 . . . . 119.5(6) ?
    C21 Fe3 C13 C12 . . . . 69.5(10) ?
    C17 Fe3 C13 C12 . . . . 119.3(7) ?
    C22 Fe3 C13 C12 . . . . 35.2(7) ?
    C18 Fe3 C13 C12 . . . . -5.8(7) ?
    C19 Fe3 C13 C12 . . . . -45.3(7) ?
    C20 Fe3 C13 C12 . . . . -77.0(11) ?
    C15 Fe3 C13 C12 . . . . -159.2(6) ?
    C16 Fe3 C13 C12 . . . . 156.9(7) ?
    C14 Fe3 C13 C12 . . . . -121.3(7) ?
    C17 C13 C14 C15 . . . . 0.6(7) ?
    C12 C13 C14 C15 . . . . 176.9(5) ?
    Fe3 C13 C14 C15 . . . . 59.5(4) ?
    C17 C13 C14 Fe3 . . . . -58.9(5) ?
    C12 C13 C14 Fe3 . . . . 117.4(6) ?
    C21 Fe3 C14 C15 . . . . 48.2(12) ?
    C17 Fe3 C14 C15 . . . . -80.5(5) ?
    C22 Fe3 C14 C15 . . . . -171.0(8) ?
    C13 Fe3 C14 C15 . . . . -118.5(6) ?
    C18 Fe3 C14 C15 . . . . 158.0(6) ?
    C19 Fe3 C14 C15 . . . . 117.5(6) ?
    C20 Fe3 C14 C15 . . . . 76.8(6) ?
    C16 Fe3 C14 C15 . . . . -37.4(5) ?
    C21 Fe3 C14 C13 . . . . 166.7(9) ?
    C17 Fe3 C14 C13 . . . . 37.9(4) ?
    C22 Fe3 C14 C13 . . . . -52.6(10) ?
    C18 Fe3 C14 C13 . . . . -83.5(5) ?
    C19 Fe3 C14 C13 . . . . -124.0(4) ?
    C20 Fe3 C14 C13 . . . . -164.7(4) ?
    C15 Fe3 C14 C13 . . . . 118.5(6) ?
    C16 Fe3 C14 C13 . . . . 81.1(4) ?
    C13 C14 C15 C16 . . . . 0.1(8) ?
    Fe3 C14 C15 C16 . . . . 59.2(6) ?
    C13 C14 C15 Fe3 . . . . -59.1(4) ?
    C21 Fe3 C15 C14 . . . . -163.0(5) ?
    C17 Fe3 C15 C14 . . . . 83.1(5) ?
    C22 Fe3 C15 C14 . . . . 165.4(13) ?
    C13 Fe3 C15 C14 . . . . 38.4(4) ?
    C18 Fe3 C15 C14 . . . . -49.3(9) ?
    C19 Fe3 C15 C14 . . . . -81.1(5) ?
    C20 Fe3 C15 C14 . . . . -122.7(5) ?
    C16 Fe3 C15 C14 . . . . 119.9(7) ?
    C21 Fe3 C15 C16 . . . . 77.2(7) ?
    C17 Fe3 C15 C16 . . . . -36.8(5) ?
    C22 Fe3 C15 C16 . . . . 45.6(15) ?
    C13 Fe3 C15 C16 . . . . -81.5(5) ?
    C18 Fe3 C15 C16 . . . . -169.2(7) ?
    C19 Fe3 C15 C16 . . . . 159.0(5) ?
    C20 Fe3 C15 C16 . . . . 117.4(5) ?
    C14 Fe3 C15 C16 . . . . -119.9(7) ?
    C14 C15 C16 C17 . . . . -0.7(9) ?
    Fe3 C15 C16 C17 . . . . 58.6(6) ?
    C14 C15 C16 Fe3 . . . . -59.3(5) ?
    C21 Fe3 C16 C17 . . . . 116.6(7) ?
    C22 Fe3 C16 C17 . . . . 73.7(7) ?
    C13 Fe3 C16 C17 . . . . -38.7(5) ?
    C18 Fe3 C16 C17 . . . . 43.4(15) ?
    C19 Fe3 C16 C17 . . . . -169.4(8) ?
    C20 Fe3 C16 C17 . . . . 158.4(6) ?
    C15 Fe3 C16 C17 . . . . -120.2(8) ?
    C14 Fe3 C16 C17 . . . . -83.0(5) ?
    C21 Fe3 C16 C15 . . . . -123.1(6) ?
    C17 Fe3 C16 C15 . . . . 120.2(8) ?
    C22 Fe3 C16 C15 . . . . -166.0(6) ?
    C13 Fe3 C16 C15 . . . . 81.5(5) ?
    C18 Fe3 C16 C15 . . . . 163.7(10) ?
    C19 Fe3 C16 C15 . . . . -49.2(11) ?
    C20 Fe3 C16 C15 . . . . -81.4(6) ?
    C14 Fe3 C16 C15 . . . . 37.2(4) ?
    C15 C16 C17 C13 . . . . 1.1(9) ?
    Fe3 C16 C17 C13 . . . . 59.7(5) ?
    C15 C16 C17 Fe3 . . . . -58.6(6) ?
    C14 C13 C17 C16 . . . . -1.0(8) ?
    C12 C13 C17 C16 . . . . -177.4(6) ?
    Fe3 C13 C17 C16 . . . . -60.4(5) ?
    C14 C13 C17 Fe3 . . . . 59.4(4) ?
    C12 C13 C17 Fe3 . . . . -117.0(6) ?
    C21 Fe3 C17 C16 . . . . -82.2(7) ?
    C22 Fe3 C17 C16 . . . . -126.4(7) ?
    C13 Fe3 C17 C16 . . . . 118.5(7) ?
    C18 Fe3 C17 C16 . . . . -165.9(6) ?
    C19 Fe3 C17 C16 . . . . 165.5(11) ?
    C20 Fe3 C17 C16 . . . . -49.4(11) ?
    C15 Fe3 C17 C16 . . . . 37.3(5) ?
    C14 Fe3 C17 C16 . . . . 80.8(6) ?
    C21 Fe3 C17 C13 . . . . 159.3(5) ?
    C22 Fe3 C17 C13 . . . . 115.2(6) ?
    C18 Fe3 C17 C13 . . . . 75.7(6) ?
    C19 Fe3 C17 C13 . . . . 47.0(14) ?
    C20 Fe3 C17 C13 . . . . -167.8(7) ?
    C15 Fe3 C17 C13 . . . . -81.2(5) ?
    C16 Fe3 C17 C13 . . . . -118.5(7) ?
    C14 Fe3 C17 C13 . . . . -37.7(4) ?
    C21 Fe3 C18 C19 . . . . 80.1(6) ?
    C17 Fe3 C18 C19 . . . . -166.9(5) ?
    C22 Fe3 C18 C19 . . . . 119.9(8) ?
    C13 Fe3 C18 C19 . . . . -124.4(5) ?
    C20 Fe3 C18 C19 . . . . 36.9(5) ?
    C15 Fe3 C18 C19 . . . . -46.0(10) ?
    C16 Fe3 C18 C19 . . . . 159.5(11) ?
    C14 Fe3 C18 C19 . . . . -80.9(6) ?
    C21 Fe3 C18 C22 . . . . -39.8(6) ?
    C17 Fe3 C18 C22 . . . . 73.2(7) ?
    C13 Fe3 C18 C22 . . . . 115.7(6) ?
    C19 Fe3 C18 C22 . . . . -119.9(8) ?
    C20 Fe3 C18 C22 . . . . -83.0(6) ?
    C15 Fe3 C18 C22 . . . . -165.9(7) ?
    C16 Fe3 C18 C22 . . . . 39.6(14) ?
    C14 Fe3 C18 C22 . . . . 159.2(6) ?
    C22 C18 C19 C20 . . . . 0.5(10) ?
    Fe3 C18 C19 C20 . . . . -59.6(5) ?
    C22 C18 C19 Fe3 . . . . 60.1(7) ?
    C21 Fe3 C19 C18 . . . . -82.5(6) ?
    C17 Fe3 C19 C18 . . . . 37.9(14) ?
    C22 Fe3 C19 C18 . . . . -36.7(6) ?
    C13 Fe3 C19 C18 . . . . 74.4(6) ?
    C20 Fe3 C19 C18 . . . . -120.4(8) ?
    C15 Fe3 C19 C18 . . . . 159.0(5) ?
    C16 Fe3 C19 C18 . . . . -165.7(9) ?
    C14 Fe3 C19 C18 . . . . 116.5(6) ?
    C21 Fe3 C19 C20 . . . . 37.9(6) ?
    C17 Fe3 C19 C20 . . . . 158.3(11) ?
    C22 Fe3 C19 C20 . . . . 83.7(6) ?
    C13 Fe3 C19 C20 . . . . -165.2(5) ?
    C18 Fe3 C19 C20 . . . . 120.4(8) ?
    C15 Fe3 C19 C20 . . . . -80.6(6) ?
    C16 Fe3 C19 C20 . . . . -45.3(11) ?
    C14 Fe3 C19 C20 . . . . -123.1(6) ?
    C18 C19 C20 C21 . . . . -0.2(9) ?
    Fe3 C19 C20 C21 . . . . -60.0(6) ?
    C18 C19 C20 Fe3 . . . . 59.8(6) ?
    C17 Fe3 C20 C21 . . . . -46.7(11) ?
    C22 Fe3 C20 C21 . . . . 39.6(6) ?
    C13 Fe3 C20 C21 . . . . 160.0(9) ?
    C18 Fe3 C20 C21 . . . . 82.0(6) ?
    C19 Fe3 C20 C21 . . . . 118.0(8) ?
    C15 Fe3 C20 C21 . . . . -124.4(6) ?
    C16 Fe3 C20 C21 . . . . -81.7(7) ?
    C14 Fe3 C20 C21 . . . . -166.1(6) ?
    C21 Fe3 C20 C19 . . . . -118.0(8) ?
    C17 Fe3 C20 C19 . . . . -164.7(8) ?
    C22 Fe3 C20 C19 . . . . -78.4(6) ?
    C13 Fe3 C20 C19 . . . . 42.0(12) ?
    C18 Fe3 C20 C19 . . . . -36.0(5) ?
    C15 Fe3 C20 C19 . . . . 117.6(6) ?
    C16 Fe3 C20 C19 . . . . 160.3(6) ?
    C14 Fe3 C20 C19 . . . . 75.9(6) ?
    C19 C20 C21 C22 . . . . -0.1(9) ?
    Fe3 C20 C21 C22 . . . . -60.4(6) ?
    C19 C20 C21 Fe3 . . . . 60.3(5) ?
    C17 Fe3 C21 C20 . . . . 159.4(5) ?
    C22 Fe3 C21 C20 . . . . -117.5(8) ?
    C13 Fe3 C21 C20 . . . . -164.4(6) ?
    C18 Fe3 C21 C20 . . . . -80.3(6) ?
    C19 Fe3 C21 C20 . . . . -38.0(5) ?
    C15 Fe3 C21 C20 . . . . 74.7(7) ?
    C16 Fe3 C21 C20 . . . . 116.9(6) ?
    C14 Fe3 C21 C20 . . . . 38.1(13) ?
    C17 Fe3 C21 C22 . . . . -83.1(7) ?
    C13 Fe3 C21 C22 . . . . -46.8(10) ?
    C18 Fe3 C21 C22 . . . . 37.3(6) ?
    C19 Fe3 C21 C22 . . . . 79.5(6) ?
    C20 Fe3 C21 C22 . . . . 117.5(8) ?
    C15 Fe3 C21 C22 . . . . -167.8(6) ?
    C16 Fe3 C21 C22 . . . . -125.6(7) ?
    C14 Fe3 C21 C22 . . . . 155.7(10) ?
    C19 C18 C22 C21 . . . . -0.5(11) ?
    Fe3 C18 C22 C21 . . . . 59.7(6) ?
    C19 C18 C22 Fe3 . . . . -60.2(6) ?
    C20 C21 C22 C18 . . . . 0.4(10) ?
    Fe3 C21 C22 C18 . . . . -60.8(6) ?
    C20 C21 C22 Fe3 . . . . 61.2(6) ?
    C21 Fe3 C22 C18 . . . . 117.5(9) ?
    C17 Fe3 C22 C18 . . . . -126.0(6) ?
    C13 Fe3 C22 C18 . . . . -82.1(6) ?
    C19 Fe3 C22 C18 . . . . 36.5(5) ?
    C20 Fe3 C22 C18 . . . . 79.8(6) ?
    C15 Fe3 C22 C18 . . . . 157.3(12) ?
    C16 Fe3 C22 C18 . . . . -166.8(5) ?
    C14 Fe3 C22 C18 . . . . -44.8(11) ?
    C17 Fe3 C22 C21 . . . . 116.5(6) ?
    C13 Fe3 C22 C21 . . . . 160.5(5) ?
    C18 Fe3 C22 C21 . . . . -117.5(9) ?
    C19 Fe3 C22 C21 . . . . -81.0(6) ?
    C20 Fe3 C22 C21 . . . . -37.6(5) ?
    C15 Fe3 C22 C21 . . . . 39.8(17) ?
    C16 Fe3 C22 C21 . . . . 75.7(7) ?
    C14 Fe3 C22 C21 . . . . -162.3(7) ?
    Er1 O5 C23 O6 . . . . -19.6(8) ?
    Er1 O5 C23 C24 . . . . 160.0(3) ?
    O6 C23 C24 C28 . . . . 168.7(5) ?
    O5 C23 C24 C28 . . . . -10.9(8) ?
    O6 C23 C24 C25 . . . . -3.0(8) ?
    O5 C23 C24 C25 . . . . 177.4(5) ?
    O6 C23 C24 Fe2 . . . . 82.2(5) ?
    O5 C23 C24 Fe2 . . . . -97.4(5) ?
    C33 Fe2 C24 C28 . . . . -161.1(3) ?
    C32 Fe2 C24 C28 . . . . 168.2(5) ?
    C25 Fe2 C24 C28 . . . . 117.8(5) ?
    C29 Fe2 C24 C28 . . . . -119.0(4) ?
    C31 Fe2 C24 C28 . . . . -52.6(9) ?
    C30 Fe2 C24 C28 . . . . -79.2(4) ?
    C26 Fe2 C24 C28 . . . . 80.5(4) ?
    C27 Fe2 C24 C28 . . . . 37.0(3) ?
    C33 Fe2 C24 C25 . . . . 81.1(4) ?
    C32 Fe2 C24 C25 . . . . 50.4(7) ?
    C29 Fe2 C24 C25 . . . . 123.2(4) ?
    C31 Fe2 C24 C25 . . . . -170.4(7) ?
    C28 Fe2 C24 C25 . . . . -117.8(5) ?
    C30 Fe2 C24 C25 . . . . 162.9(4) ?
    C26 Fe2 C24 C25 . . . . -37.4(3) ?
    C27 Fe2 C24 C25 . . . . -80.9(4) ?
    C33 Fe2 C24 C23 . . . . -39.1(5) ?
    C32 Fe2 C24 C23 . . . . -69.8(7) ?
    C25 Fe2 C24 C23 . . . . -120.2(6) ?
    C29 Fe2 C24 C23 . . . . 3.0(5) ?
    C31 Fe2 C24 C23 . . . . 69.4(9) ?
    C28 Fe2 C24 C23 . . . . 122.0(5) ?
    C30 Fe2 C24 C23 . . . . 42.7(5) ?
    C26 Fe2 C24 C23 . . . . -157.6(5) ?
    C27 Fe2 C24 C23 . . . . 159.0(5) ?
    C28 C24 C25 C26 . . . . -0.8(6) ?
    C23 C24 C25 C26 . . . . 172.2(5) ?
    Fe2 C24 C25 C26 . . . . 59.8(4) ?
    C28 C24 C25 Fe2 . . . . -60.6(4) ?
    C23 C24 C25 Fe2 . . . . 112.5(5) ?
    C24 Fe2 C25 C26 . . . . -119.2(5) ?
    C33 Fe2 C25 C26 . . . . 124.8(4) ?
    C32 Fe2 C25 C26 . . . . 83.4(4) ?
    C29 Fe2 C25 C26 . . . . 165.6(4) ?
    C31 Fe2 C25 C26 . . . . 54.0(7) ?
    C28 Fe2 C25 C26 . . . . -80.7(4) ?
    C30 Fe2 C25 C26 . . . . -167.4(7) ?
    C27 Fe2 C25 C26 . . . . -37.3(3) ?
    C33 Fe2 C25 C24 . . . . -116.0(3) ?
    C32 Fe2 C25 C24 . . . . -157.4(3) ?
    C29 Fe2 C25 C24 . . . . -75.2(4) ?
    C31 Fe2 C25 C24 . . . . 173.2(5) ?
    C28 Fe2 C25 C24 . . . . 38.5(3) ?
    C30 Fe2 C25 C24 . . . . -48.2(9) ?
    C26 Fe2 C25 C24 . . . . 119.2(5) ?
    C27 Fe2 C25 C24 . . . . 81.9(3) ?
    C24 C25 C26 C27 . . . . 0.6(6) ?
    Fe2 C25 C26 C27 . . . . 59.5(4) ?
    C24 C25 C26 Fe2 . . . . -59.0(4) ?
    C24 Fe2 C26 C25 . . . . 38.1(3) ?
    C33 Fe2 C26 C25 . . . . -73.1(4) ?
    C32 Fe2 C26 C25 . . . . -114.8(4) ?
    C29 Fe2 C26 C25 . . . . -39.0(9) ?
    C31 Fe2 C26 C25 . . . . -156.7(3) ?
    C28 Fe2 C26 C25 . . . . 82.3(4) ?
    C30 Fe2 C26 C25 . . . . 169.2(6) ?
    C27 Fe2 C26 C25 . . . . 119.7(5) ?
    C24 Fe2 C26 C27 . . . . -81.6(4) ?
    C33 Fe2 C26 C27 . . . . 167.1(3) ?
    C32 Fe2 C26 C27 . . . . 125.5(4) ?
    C25 Fe2 C26 C27 . . . . -119.7(5) ?
    C29 Fe2 C26 C27 . . . . -158.7(7) ?
    C31 Fe2 C26 C27 . . . . 83.6(4) ?
    C28 Fe2 C26 C27 . . . . -37.4(3) ?
    C30 Fe2 C26 C27 . . . . 49.5(8) ?
    C25 C26 C27 C28 . . . . -0.1(7) ?
    Fe2 C26 C27 C28 . . . . 58.9(4) ?
    C25 C26 C27 Fe2 . . . . -59.0(4) ?
    C24 Fe2 C27 C28 . . . . -37.6(3) ?
    C33 Fe2 C27 C28 . . . . -156.0(7) ?
    C32 Fe2 C27 C28 . . . . 166.3(4) ?
    C25 Fe2 C27 C28 . . . . -82.1(4) ?
    C29 Fe2 C27 C28 . . . . 43.1(8) ?
    C31 Fe2 C27 C28 . . . . 124.0(4) ?
    C30 Fe2 C27 C28 . . . . 80.7(4) ?
    C26 Fe2 C27 C28 . . . . -119.3(5) ?
    C24 Fe2 C27 C26 . . . . 81.7(4) ?
    C33 Fe2 C27 C26 . . . . -36.7(10) ?
    C32 Fe2 C27 C26 . . . . -74.4(4) ?
    C25 Fe2 C27 C26 . . . . 37.3(3) ?
    C29 Fe2 C27 C26 . . . . 162.5(6) ?
    C31 Fe2 C27 C26 . . . . -116.7(4) ?
    C28 Fe2 C27 C26 . . . . 119.3(5) ?
    C30 Fe2 C27 C26 . . . . -159.9(3) ?
    C26 C27 C28 C24 . . . . -0.4(7) ?
    Fe2 C27 C28 C24 . . . . 58.6(4) ?
    C26 C27 C28 Fe2 . . . . -59.0(4) ?
    C25 C24 C28 C27 . . . . 0.8(6) ?
    C23 C24 C28 C27 . . . . -172.2(5) ?
    Fe2 C24 C28 C27 . . . . -59.6(4) ?
    C25 C24 C28 Fe2 . . . . 60.3(4) ?
    C23 C24 C28 Fe2 . . . . -112.6(5) ?
    C24 Fe2 C28 C27 . . . . 119.9(5) ?
    C33 Fe2 C28 C27 . . . . 162.6(6) ?
    C32 Fe2 C28 C27 . . . . -42.1(10) ?
    C25 Fe2 C28 C27 . . . . 81.1(4) ?
    C29 Fe2 C28 C27 . . . . -161.6(4) ?
    C31 Fe2 C28 C27 . . . . -77.3(4) ?
    C30 Fe2 C28 C27 . . . . -118.9(4) ?
    C26 Fe2 C28 C27 . . . . 37.5(4) ?
    C33 Fe2 C28 C24 . . . . 42.8(7) ?
    C32 Fe2 C28 C24 . . . . -161.9(8) ?
    C25 Fe2 C28 C24 . . . . -38.7(3) ?
    C29 Fe2 C28 C24 . . . . 78.6(4) ?
    C31 Fe2 C28 C24 . . . . 162.8(3) ?
    C30 Fe2 C28 C24 . . . . 121.2(3) ?
    C26 Fe2 C28 C24 . . . . -82.3(3) ?
    C27 Fe2 C28 C24 . . . . -119.9(5) ?
    C24 Fe2 C29 C30 . . . . 125.3(4) ?
    C33 Fe2 C29 C30 . . . . -118.6(5) ?
    C32 Fe2 C29 C30 . . . . -81.1(4) ?
    C25 Fe2 C29 C30 . . . . 166.8(3) ?
    C31 Fe2 C29 C30 . . . . -37.6(4) ?
    C28 Fe2 C29 C30 . . . . 83.4(4) ?
    C26 Fe2 C29 C30 . . . . -163.9(6) ?
    C27 Fe2 C29 C30 . . . . 52.5(8) ?
    C24 Fe2 C29 C33 . . . . -116.0(4) ?
    C32 Fe2 C29 C33 . . . . 37.5(4) ?
    C25 Fe2 C29 C33 . . . . -74.6(4) ?
    C31 Fe2 C29 C33 . . . . 81.0(4) ?
    C28 Fe2 C29 C33 . . . . -157.9(4) ?
    C30 Fe2 C29 C33 . . . . 118.6(5) ?
    C26 Fe2 C29 C33 . . . . -45.3(9) ?
    C27 Fe2 C29 C33 . . . . 171.1(6) ?
    C33 C29 C30 C31 . . . . -0.1(7) ?
    Fe2 C29 C30 C31 . . . . 59.3(4) ?
    C33 C29 C30 Fe2 . . . . -59.4(4) ?
    C24 Fe2 C30 C29 . . . . -72.6(4) ?
    C33 Fe2 C30 C29 . . . . 38.2(4) ?
    C32 Fe2 C30 C29 . . . . 81.9(4) ?
    C25 Fe2 C30 C29 . . . . -35.9(9) ?
    C31 Fe2 C30 C29 . . . . 119.2(6) ?
    C28 Fe2 C30 C29 . . . . -115.5(4) ?
    C26 Fe2 C30 C29 . . . . 166.1(6) ?
    C27 Fe2 C30 C29 . . . . -157.9(4) ?
    C24 Fe2 C30 C31 . . . . 168.2(4) ?
    C33 Fe2 C30 C31 . . . . -81.1(4) ?
    C32 Fe2 C30 C31 . . . . -37.4(4) ?
    C25 Fe2 C30 C31 . . . . -155.1(7) ?
    C29 Fe2 C30 C31 . . . . -119.2(6) ?
    C28 Fe2 C30 C31 . . . . 125.2(4) ?
    C26 Fe2 C30 C31 . . . . 46.8(8) ?
    C27 Fe2 C30 C31 . . . . 82.8(4) ?
    C29 C30 C31 C32 . . . . 0.2(7) ?
    Fe2 C30 C31 C32 . . . . 59.5(4) ?
    C29 C30 C31 Fe2 . . . . -59.3(4) ?
    C24 Fe2 C31 C32 . . . . -154.0(7) ?
    C33 Fe2 C31 C32 . . . . -37.8(4) ?
    C25 Fe2 C31 C32 . . . . 41.4(8) ?
    C29 Fe2 C31 C32 . . . . -81.9(4) ?
    C28 Fe2 C31 C32 . . . . 165.3(4) ?
    C30 Fe2 C31 C32 . . . . -119.3(6) ?
    C26 Fe2 C31 C32 . . . . 79.8(4) ?
    C27 Fe2 C31 C32 . . . . 123.1(4) ?
    C24 Fe2 C31 C30 . . . . -34.7(10) ?
    C33 Fe2 C31 C30 . . . . 81.5(4) ?
    C32 Fe2 C31 C30 . . . . 119.3(6) ?
    C25 Fe2 C31 C30 . . . . 160.7(6) ?
    C29 Fe2 C31 C30 . . . . 37.4(4) ?
    C28 Fe2 C31 C30 . . . . -75.4(5) ?
    C26 Fe2 C31 C30 . . . . -160.9(4) ?
    C27 Fe2 C31 C30 . . . . -117.6(4) ?
    C30 C31 C32 C33 . . . . -0.1(7) ?
    Fe2 C31 C32 C33 . . . . 59.6(4) ?
    C30 C31 C32 Fe2 . . . . -59.7(4) ?
    C24 Fe2 C32 C31 . . . . 162.5(5) ?
    C33 Fe2 C32 C31 . . . . 118.8(6) ?
    C25 Fe2 C32 C31 . . . . -161.7(4) ?
    C29 Fe2 C32 C31 . . . . 81.0(4) ?
    C28 Fe2 C32 C31 . . . . -45.5(10) ?
    C30 Fe2 C32 C31 . . . . 37.6(4) ?
    C26 Fe2 C32 C31 . . . . -119.1(4) ?
    C27 Fe2 C32 C31 . . . . -78.1(5) ?
    C24 Fe2 C32 C33 . . . . 43.7(7) ?
    C25 Fe2 C32 C33 . . . . 79.5(4) ?
    C29 Fe2 C32 C33 . . . . -37.9(4) ?
    C31 Fe2 C32 C33 . . . . -118.8(6) ?
    C28 Fe2 C32 C33 . . . . -164.3(8) ?
    C30 Fe2 C32 C33 . . . . -81.3(4) ?
    C26 Fe2 C32 C33 . . . . 122.1(4) ?
    C27 Fe2 C32 C33 . . . . 163.1(4) ?
    C31 C32 C33 C29 . . . . 0.1(7) ?
    Fe2 C32 C33 C29 . . . . 60.0(4) ?
    C31 C32 C33 Fe2 . . . . -59.9(4) ?
    C30 C29 C33 C32 . . . . 0.0(7) ?
    Fe2 C29 C33 C32 . . . . -60.0(4) ?
    C30 C29 C33 Fe2 . . . . 60.1(4) ?
    C24 Fe2 C33 C32 . . . . -160.0(3) ?
    C25 Fe2 C33 C32 . . . . -117.4(4) ?
    C29 Fe2 C33 C32 . . . . 119.1(6) ?
    C31 Fe2 C33 C32 . . . . 37.7(4) ?
    C28 Fe2 C33 C32 . . . . 169.4(5) ?
    C30 Fe2 C33 C32 . . . . 81.4(4) ?
    C26 Fe2 C33 C32 . . . . -77.3(4) ?
    C27 Fe2 C33 C32 . . . . -49.4(10) ?
    C24 Fe2 C33 C29 . . . . 80.9(4) ?
    C32 Fe2 C33 C29 . . . . -119.1(6) ?
    C25 Fe2 C33 C29 . . . . 123.5(4) ?
    C31 Fe2 C33 C29 . . . . -81.4(4) ?
    C28 Fe2 C33 C29 . . . . 50.3(8) ?
    C30 Fe2 C33 C29 . . . . -37.6(4) ?
    C26 Fe2 C33 C29 . . . . 163.6(4) ?
    C27 Fe2 C33 C29 . . . . -168.5(7) ?
loop_
    _geom_hbond_atom_site_label_D
    _geom_hbond_atom_site_label_H
    _geom_hbond_atom_site_label_A
    _geom_hbond_site_symmetry_A
    _geom_hbond_distance_DH
    _geom_hbond_distance_HA
    _geom_hbond_distance_DA
    _geom_hbond_angle_DHA
    C20 H20 Cg1 2_755 0.93 3.18 3.823(8) 128.4
    O7 H7C O4 2_656 0.85 1.93 2.765(5) 168.2
    O8 H8A O6 1 0.82 1.79 2.574(5) 160.4
    O9 H9 O6 2_666 0.82 1.87 2.682(6) 172.2
    C7 H7 O4 2_656 0.93 2.55 3.465(7) 167.2
    C29 H29 O3 1 0.93 2.60 3.414(7) 146.7
    C34 H34A O2 2_656 0.96 2.54 3.051(9) 113.5
data_global
_journal_date_recd_electronic     2011-11-17
_journal_date_accepted     2011-11-29
_journal_name_full     'Acta Crystallographica, Section E'
_journal_year     2012
_journal_volume     68
_journal_issue      1
_journal_page_first     m6
_journal_page_last     m7
_journal_paper_category     QM
_journal_paper_doi     10.1107/S1600536811051245
_journal_coeditor_code     KP2371
_publ_contact_author_name     'Dacheng Li'
_publ_contact_author_address
;
  School of Chemistry and Chemical Engineering
  Liaocheng University
  Shandong 252059
  People's Republic of China
;
_publ_contact_author_email     lidacheng62@163.com
_publ_contact_author_fax     '86 635 8230639'
_publ_contact_author_phone     '86 635 8230639'
_publ_section_title
;\
Bis(\m-ferrocenecarboxylato)bis[aquabis(ferrocenecarboxylato)\
methanolerbium(III)] methanol disolvate
;
loop_
    _publ_author_name
    _publ_author_address
    'Jianmin Liu'
;
  School of Chemistry and Chemical Engineering
  Liaocheng University
  Shandong 252059
  People's Republic of China
;
    'Yuanyuan Li'
;
  School of Chemistry and Chemical Engineering
  Liaocheng University
  Shandong 252059
  People's Republic of China
;
    'Dacheng Li'
;
  School of Chemistry and Chemical Engineering
  Liaocheng University
  Shandong 252059
  People's Republic of China
;
