# Supplementary material for: Bis(μ-ferrocene­carboxyl­ato)bis­[aqua­­bis(ferrocene­carboxyl­ato)methano­l­erbium(III)] methanol disolvate
Source: Acta Crystallogr Sect E Struct Rep Online. 2011 Dec 3;68(Pt 1):m6–7. doi: 10.1107/S1600536811051245 (PMC3254279; doi:10.1107/S1600536811051245)
Supplement: Supplementary file 2 [file e-68-000m6-Isup2.hkl]

# 
# h,k,l, Fc-squared, Fo-squared, sigma(Fo-squared) and status flag 
# 
data_I
_shelx_title ' 100313b in P-1' 
_shelx_refln_list_code          4 
_shelx_F_calc_maximum      339.99 
_exptl_crystal_F_000       930.00 
_reflns_d_resolution_high  0.8403 
 
loop_ 
 _symmetry_equiv_pos_as_xyz 
 'x, y, z' 
 '-x, -y, -z' 
 
_cell_length_a    12.0562 
_cell_length_b    12.1154 
_cell_length_c    13.3198 
_cell_angle_alpha  80.773 
_cell_angle_beta   74.889 
_cell_angle_gamma  66.153 
 
_shelx_F_squared_multiplier     1.000 
 
loop_ 
 _refln_index_h 
 _refln_index_k 
 _refln_index_l 
 _refln_F_squared_calc 
 _refln_F_squared_meas 
 _refln_F_squared_sigma 
 _refln_observed_status 
   1   0   0    37462.64    35500.04    398.51 o 
   2   0   0     6494.90     6713.22    100.81 o 
   3   0   0     3228.62     3367.56    120.84 o 
   4   0   0       37.90       13.09     14.00 o 
   5   0   0      267.04      178.94     26.44 o 
   6   0   0    16119.13    16581.92    247.16 o 
   7   0   0     2942.00     2984.18     91.91 o 
   8   0   0     4620.21     4845.90    127.37 o 
   9   0   0       66.83       14.93     33.87 o 
  10   0   0      132.67       48.76     36.74 o 
  11   0   0        4.34      -58.71     56.54 o 
  12   0   0       91.23      104.50     81.93 o 
 -11   1   0      766.42      817.58    117.31 o 
 -10   1   0     2634.60     2521.14    175.26 o 
  -9   1   0     1683.68     1636.45    139.50 o 
  -8   1   0     6336.22     5974.49    165.00 o 
  -7   1   0     3624.55     3660.72    145.04 o 
  -6   1   0     2100.99     1975.99     71.94 o 
  -5   1   0     2419.55     2270.09     69.51 o 
  -4   1   0    19177.25    19151.68    291.37 o 
  -3   1   0     1969.15     1839.86     68.20 o 
  -2   1   0    36451.30    38945.63    436.85 o 
  -1   1   0     2292.18     2673.11     45.67 o 
   0   1   0     4983.49     5504.07    100.38 o 
   1   1   0     4823.41     4890.36    120.40 o 
   2   1   0     1627.58     1687.55     36.21 o 
   3   1   0      411.60      353.99     22.74 o 
   4   1   0     7467.74     7662.98    124.33 o 
   5   1   0     1398.73     1287.20     52.63 o 
   6   1   0     9242.61     9306.65    163.64 o 
   7   1   0     1727.48     1683.77     69.22 o 
   8   1   0     2350.76     2207.97     84.17 o 
   9   1   0      130.08      152.88     48.07 o 
  10   1   0     1220.24     1257.52    109.17 o 
  11   1   0     1196.34     1296.58    120.78 o 
  12   1   0     3095.78     3495.93    202.06 o 
  13   1   0      698.48      904.07    134.78 o 
 -11   2   0      867.83      763.32    124.04 o 
 -10   2   0     2918.71     2947.85    120.80 o 
  -9   2   0      959.08      944.71     71.66 o 
  -8   2   0        0.25      -28.79     29.16 o 
  -7   2   0      227.38      150.07     37.53 o 
  -6   2   0      265.00      252.28     36.63 o 
  -5   2   0     1128.11     1094.83     53.01 o 
  -4   2   0    11600.10    12083.56    185.63 o 
  -3   2   0     5697.22     5827.46    104.55 o 
  -2   2   0     5176.48     5577.49    148.45 o 
  -1   2   0     5810.48     6226.30     92.85 o 
   0   2   0       89.97       83.02     13.35 o 
   1   2   0     7861.28     8766.69    166.36 o 
   2   2   0     2558.21     2864.06     51.29 o 
   3   2   0     1066.59     1026.53     56.87 o 
   4   2   0    21479.23    21347.67    247.54 o 
   5   2   0    20438.76    20060.05    351.71 o 
   6   2   0     4267.93     4414.37    103.65 o 
   7   2   0      436.21      528.68     47.57 o 
   8   2   0     9250.41     9124.73    182.60 o 
   9   2   0     1574.24     1615.57     79.39 o 
  10   2   0     2683.45     2734.35    156.05 o 
  11   2   0     1941.65     1977.54    143.03 o 
  12   2   0      905.55     1261.21    141.40 o 
  13   2   0      199.86      221.60     91.59 o 
 -11   3   0       89.73       14.65     85.30 o 
 -10   3   0      757.47      637.76    111.23 o 
  -9   3   0     1103.65     1010.96    125.99 o 
  -8   3   0       71.65       19.39     37.12 o 
  -7   3   0     2652.24     2731.50     96.96 o 
  -6   3   0    14889.16    15251.07    327.08 o 
  -5   3   0     3633.64     3585.03     97.30 o 
  -4   3   0     6378.00     6434.49    126.93 o 
  -3   3   0    12463.86    12792.89    188.93 o 
  -2   3   0     2231.28     2483.63     61.27 o 
  -1   3   0      898.64      973.37     34.15 o 
   0   3   0    43297.44    46864.04    477.30 o 
   1   3   0    27375.62    28400.88    468.58 o 
   2   3   0    17284.66    18455.58    231.66 o 
   3   3   0     1434.06     1356.14     30.84 o 
   4   3   0     1909.44     1856.31     59.54 o 
   5   3   0      246.61      277.26     24.81 o 
   6   3   0     3573.68     3550.49     88.21 o 
   7   3   0      440.61      408.37     70.10 o 
   8   3   0     8535.88     7940.45    164.84 o 
   9   3   0     2647.05     2713.62    146.61 o 
  10   3   0      688.53      699.73     97.88 o 
  11   3   0      467.66      466.31     93.00 o 
  12   3   0       48.65        3.04     68.91 o 
  13   3   0      595.33      558.11    115.36 o 
 -10   4   0     1057.93     1058.28    147.04 o 
  -9   4   0     1182.97     1026.37    129.68 o 
  -8   4   0     3495.67     3426.81    183.83 o 
  -7   4   0     2830.11     2958.70    114.92 o 
  -6   4   0     4086.89     4413.78    122.17 o 
  -5   4   0     2612.06     2915.01     92.15 o 
  -4   4   0      949.52      862.77     48.84 o 
  -3   4   0     2706.53     2880.86     78.37 o 
  -2   4   0     7125.37     7193.40    127.02 o 
  -1   4   0     1596.62     1703.78     50.94 o 
   0   4   0     2515.33     2665.66     55.12 o 
   1   4   0     4621.58     4847.10    125.34 o 
   2   4   0     6654.32     7065.01    169.94 o 
   3   4   0     2801.48     2876.23     69.55 o 
   4   4   0     4329.44     4197.28    130.98 o 
   5   4   0     1599.18     1539.70     39.68 o 
   6   4   0    11008.01    11537.33    146.94 o 
   7   4   0     4728.22     4813.85     89.57 o 
   8   4   0     6468.30     6311.59    139.25 o 
   9   4   0     3675.03     3811.51    176.89 o 
  10   4   0      126.05      130.11     67.28 o 
  11   4   0       20.96      -68.04     45.36 o 
  12   4   0     4156.74     4217.15    219.21 o 
  13   4   0     1897.25     2094.74    172.65 o 
 -10   5   0      734.36      732.72    135.00 o 
  -9   5   0      356.11      509.17    106.46 o 
  -8   5   0      382.56      312.10     91.05 o 
  -7   5   0      157.68      185.24     74.23 o 
  -6   5   0        7.79      -25.07     43.62 o 
  -5   5   0       17.42       14.68     45.69 o 
  -4   5   0     1332.24     1418.79     63.02 o 
  -3   5   0     2220.34     2448.40     76.16 o 
  -2   5   0    17107.98    17665.58    252.37 o 
  -1   5   0    21222.32    22430.97    472.82 o 
   0   5   0     1849.71     1889.36     50.12 o 
   1   5   0      149.20       70.65     25.28 o 
   2   5   0     3916.21     4015.19    126.42 o 
   3   5   0      236.38      306.64     30.97 o 
   4   5   0    13547.53    13839.17    208.98 o 
   5   5   0    20356.95    20060.02    384.16 o 
   6   5   0    14288.11    15000.80    178.29 o 
   7   5   0     2617.83     2578.94     62.33 o 
   8   5   0     1855.32     1700.85     74.34 o 
   9   5   0      224.50      233.64     64.68 o 
  10   5   0     1858.79     2070.32    143.14 o 
  11   5   0     1259.99     1240.04    120.89 o 
  12   5   0     1541.69     1770.27    147.69 o 
  13   5   0      794.17      684.32    120.56 o 
  -9   6   0      919.69     1128.38    156.16 o 
  -8   6   0      789.22      843.30    129.57 o 
  -7   6   0      109.88       -1.30     60.77 o 
  -6   6   0     3869.80     4042.54    202.17 o 
  -5   6   0     3890.60     3894.30    186.76 o 
  -4   6   0     3427.11     3412.42    101.87 o 
  -3   6   0     3684.00     3828.29    103.25 o 
  -2   6   0      679.26      718.08     45.77 o 
  -1   6   0     4056.32     4284.21    100.75 o 
   0   6   0     4013.85     4316.19     89.85 o 
   1   6   0     7883.65     8190.02    200.65 o 
   2   6   0    16796.38    17729.36    356.38 o 
   3   6   0    11035.17    11810.75    275.10 o 
   4   6   0     3628.68     4003.91     99.89 o 
   5   6   0     3203.66     3218.07     90.80 o 
   6   6   0      476.93      582.21     49.74 o 
   7   6   0     4435.44     4516.43    140.04 o 
   8   6   0      242.03      211.70     40.14 o 
   9   6   0      908.70      932.62     64.80 o 
  10   6   0     1028.74     1205.43    126.86 o 
  11   6   0      330.55      405.75     95.50 o 
  12   6   0      555.50      490.18    105.70 o 
  13   6   0      694.37      727.73    126.32 o 
  -8   7   0     1288.23     1250.79    161.91 o 
  -7   7   0      159.63       71.84     78.24 o 
  -6   7   0      888.15      813.13    120.67 o 
  -5   7   0     5041.21     5027.67    225.94 o 
  -4   7   0      642.65      659.25     95.93 o 
  -3   7   0      560.56      579.49     84.54 o 
  -2   7   0      993.04      943.09     55.54 o 
  -1   7   0      147.37      115.65     28.63 o 
   0   7   0       26.22        1.70     20.02 o 
   2   7   0     4906.49     4994.14    161.80 o 
   3   7   0    16741.59    16960.72    364.41 o 
   4   7   0      287.94      317.93     45.58 o 
   5   7   0      363.21      336.55     40.80 o 
   6   7   0     4481.87     4382.65    115.28 o 
   7   7   0     3860.36     3813.27    111.44 o 
   8   7   0     5006.10     5022.82    134.32 o 
   9   7   0     5126.60     5122.68    139.93 o 
  10   7   0     2588.90     2386.00    159.52 o 
  11   7   0     1288.23     1359.31    130.55 o 
  12   7   0      412.73      203.69     87.25 o 
  13   7   0      925.38     1290.29    163.32 o 
  -7   8   0     1238.17     1175.69    157.57 o 
  -6   8   0      489.74      392.73    100.81 o 
  -5   8   0     2193.48     2086.06    156.70 o 
  -4   8   0      131.61       68.15     57.62 o 
  -3   8   0        8.20       -7.38     44.17 o 
  -2   8   0     3933.07     3793.06    177.21 o 
  -1   8   0    10040.09    10463.35    195.49 o 
   0   8   0     5725.79     5791.71    132.38 o 
   1   8   0     5719.88     5958.44    130.47 o 
   2   8   0      151.16      147.69     45.14 o 
   3   8   0        7.38       -6.95     32.12 o 
   4   8   0     4480.90     4532.03    119.87 o 
   5   8   0     4638.01     4539.48    142.92 o 
   6   8   0     4944.17     4668.01    125.58 o 
   7   8   0     6631.18     6647.58    156.80 o 
   8   8   0     1608.11     1536.90    121.60 o 
   9   8   0      403.82      188.06     71.08 o 
  10   8   0      300.40      174.72     75.75 o 
  11   8   0       22.92      -28.97     60.23 o 
  12   8   0      312.69      277.48     94.09 o 
  13   8   0      937.16      995.99    149.97 o 
  -6   9   0      186.28      239.50     95.50 o 
  -5   9   0      991.23     1018.77    142.92 o 
  -4   9   0     2792.90     2810.20    181.12 o 
  -3   9   0     3034.94     3365.93    188.06 o 
  -2   9   0      123.61       70.43     57.84 o 
  -1   9   0     1077.75     1057.08    100.71 o 
   0   9   0      249.59      201.63     63.05 o 
   1   9   0       59.90       33.09     26.06 o 
   2   9   0     2880.39     2909.61    135.21 o 
   3   9   0     4068.10     4133.70    166.14 o 
   4   9   0      738.20      559.20     80.74 o 
   5   9   0      960.45     1040.41     68.31 o 
   6   9   0      246.24      205.58     42.28 o 
   7   9   0     2541.61     2520.81     98.85 o 
   8   9   0      507.38      498.86    216.06 o 
   9   9   0       75.23       63.27     61.75 o 
  10   9   0     1821.19     1772.76    148.13 o 
  11   9   0     2473.36     2724.04    191.75 o 
  12   9   0      378.40      260.99    104.50 o 
  13   9   0     1135.06      842.87    142.49 o 
  -5  10   0      923.02      805.86    138.36 o 
  -4  10   0     1025.35     1027.02    141.51 o 
  -3  10   0     2071.37     2001.09    154.96 o 
  -2  10   0      427.34      629.30    112.21 o 
  -1  10   0      449.76      458.17     90.72 o 
   0  10   0        3.08      -33.53     43.73 o 
   1  10   0       69.58      -23.55     40.59 o 
   2  10   0      597.10      769.00     60.79 o 
   3  10   0     8397.22     8056.00    249.81 o 
   4  10   0     5583.34     5508.20    207.70 o 
   5  10   0     4558.91     4553.46    136.57 o 
   6  10   0      167.64      152.09     43.41 o 
   7  10   0      798.20      869.40     68.59 o 
   8  10   0      658.39      637.98    102.44 o 
   9  10   0     2589.55     2443.73    169.18 o 
  10  10   0      661.11      689.64    126.64 o 
  11  10   0     1578.91     1739.23    159.85 o 
  12  10   0       10.20       -1.84     77.16 o 
  -4  11   0      404.97      574.39    130.77 o 
  -3  11   0      407.32      454.26    108.08 o 
  -2  11   0      322.57      362.24     95.28 o 
  -1  11   0     3185.72     3537.50    201.63 o 
   0  11   0     5760.95     5962.89    250.68 o 
   1  11   0     7672.41     8096.59    284.75 o 
   2  11   0     1936.68     2051.66    134.02 o 
   3  11   0     1232.55     1026.76     68.41 o 
   4  11   0      173.60       66.41     54.48 o 
   5  11   0      146.04      102.09     39.82 o 
   6  11   0      414.39      382.38     57.77 o 
   7  11   0     3386.29     3517.96    191.86 o 
   8  11   0      896.17      997.40    127.94 o 
   9  11   0     1452.16     1568.86    145.52 o 
  10  11   0       91.51       55.13     73.58 o 
  11  11   0      201.11      118.29     87.14 o 
  12  11   0        9.36      -17.80     85.84 o 
  -2  12   0      290.86      275.42     97.45 o 
  -1  12   0      260.24      205.10     97.99 o 
   0  12   0      199.56      285.30     91.05 o 
   1  12   0     1484.49     1566.03    135.00 o 
   2  12   0       24.69      -15.19     58.93 o 
   3  12   0      685.07      699.51    103.53 o 
   4  12   0      868.70      948.13    107.87 o 
   5  12   0     1310.15     1147.41     81.22 o 
   6  12   0      414.09      270.69     78.95 o 
   7  12   0     3847.20     4011.83    211.61 o 
   8  12   0     1850.94     1796.31    154.31 o 
   9  12   0      745.59      657.95    129.25 o 
  10  12   0       26.24       10.42     69.23 o 
  11  12   0     1061.16     1027.78    163.97 o 
   0  13   0      127.74       23.01     78.46 o 
   1  13   0       32.71        7.38     67.93 o 
   2  13   0       31.47       27.02     72.71 o 
   3  13   0     2252.05     2249.92    160.61 o 
   5  13   0     3441.17     3136.19    181.12 o 
   7  13   0       88.20       -2.60     63.81 o 
   8  13   0      421.24      304.94    101.90 o 
   9  13   0     1941.59     1769.29    166.68 o 
  10  13   0      944.65      947.48    156.92 o 
  -5 -14   1      210.83      216.49     88.88 o 
  -4 -14   1      330.20      388.39    101.79 o 
  -9 -13   1      679.81      417.69    115.36 o 
  -8 -13   1      812.41      538.90    116.33 o 
  -6 -13   1      542.72      565.93    106.46 o 
  -5 -13   1      665.24      542.81    110.04 o 
  -4 -13   1     1789.87     1607.16    144.11 o 
  -2 -13   1     2044.34     2281.17    165.17 o 
  -1 -13   1      219.95      208.03     82.37 o 
   0 -13   1        5.43      -16.17     74.99 o 
 -10 -12   1      484.73      399.24    111.88 o 
  -9 -12   1       75.26        4.02     77.59 o 
  -8 -12   1      102.75      103.85     79.76 o 
  -7 -12   1     1904.86     1759.02    100.83 o 
  -6 -12   1     6028.20     5681.42    169.89 o 
  -5 -12   1     2980.72     2911.12    174.06 o 
  -4 -12   1     2306.05     1718.40    140.86 o 
  -3 -12   1        0.05      -18.34     43.30 o 
  -2 -12   1      208.57      296.80     78.24 o 
  -1 -12   1     1518.75     1789.04    140.42 o 
   0 -12   1     1842.98     1834.18    148.89 o 
   1 -12   1     1340.15     1687.79    176.23 o 
   2 -12   1     1424.50     1626.48    180.36 o 
 -11 -11   1      141.33       74.88     83.56 o 
 -10 -11   1      911.50     1123.82    153.55 o 
  -9 -11   1     2587.57     2693.87    189.47 o 
  -8 -11   1     3288.65     3395.23    200.54 o 
  -7 -11   1      363.18      304.52    129.73 o 
  -6 -11   1      185.50      151.07     68.58 o 
  -5 -11   1       58.41       -1.41     34.58 o 
  -4 -11   1      354.13      275.21     54.58 o 
  -3 -11   1        6.91       13.02     46.12 o 
  -2 -11   1     1159.46     1306.35    111.12 o 
  -1 -11   1     3245.48     3199.35    169.61 o 
   0 -11   1     2152.16     2287.47    152.25 o 
   1 -11   1      311.70      423.44     95.82 o 
   2 -11   1     1778.28     1591.32    145.63 o 
   3 -11   1      498.61      395.01    110.58 o 
   4 -11   1        5.55      -46.55     69.99 o 
 -12 -10   1       54.07      -39.18     78.35 o 
 -11 -10   1       60.37       -6.40     70.32 o 
 -10 -10   1     1010.64     1075.20    141.62 o 
  -9 -10   1      879.25      892.78    132.72 o 
  -8 -10   1     2949.37     3042.57    175.04 o 
  -7 -10   1      847.05      917.15     78.11 o 
  -6 -10   1      441.74      461.95    119.26 o 
  -5 -10   1      625.97      513.28    185.13 o 
  -4 -10   1     3370.37     3222.63     87.11 o 
  -3 -10   1     3864.23     3844.59    113.55 o 
  -2 -10   1     6416.56     6766.04    225.72 o 
  -1 -10   1     2855.20     2958.66    153.77 o 
   0 -10   1     3378.62     3300.38    168.31 o 
   1 -10   1       76.37       43.84     56.65 o 
   2 -10   1     2277.53     2368.96    159.63 o 
   3 -10   1     1348.01     1423.22    140.21 o 
   4 -10   1     1723.06     1768.42    155.62 o 
   5 -10   1      492.11      574.72    122.95 o 
 -12  -9   1     2324.44     2561.15    196.53 o 
 -11  -9   1     2301.07     2181.88    178.62 o 
 -10  -9   1     3399.27     3502.33    210.20 o 
  -9  -9   1      404.73      429.04     62.09 o 
  -8  -9   1      222.78      202.98     75.47 o 
  -7  -9   1       66.26       62.49     46.88 o 
  -6  -9   1     2353.51     2210.13     93.87 o 
  -5  -9   1     6005.25     5670.75    148.44 o 
  -4  -9   1    12981.97    12845.32    183.22 o 
  -3  -9   1      810.43      817.94    167.88 o 
  -2  -9   1       56.63       29.60     27.16 o 
  -1  -9   1     1464.02     1525.45    105.37 o 
   0  -9   1      879.25      978.62     93.76 o 
   1  -9   1      160.83      102.33     55.34 o 
   2  -9   1     2408.34     2627.67    156.81 o 
   3  -9   1     1077.31     1075.20    127.40 o 
   4  -9   1     1859.66     1925.34    154.31 o 
   5  -9   1        7.12       23.66     67.61 o 
   6  -9   1       55.59       24.42     79.22 o 
 -13  -8   1      617.37      734.35    135.43 o 
 -12  -8   1      348.71      385.13    105.59 o 
 -11  -8   1      116.20       46.01     74.66 o 
 -10  -8   1       31.32      -26.37     59.03 o 
  -9  -8   1      851.29      871.93    136.03 o 
  -8  -8   1     5602.06     5473.63    149.94 o 
  -7  -8   1     1880.70     1879.85    140.91 o 
  -6  -8   1     1056.46      980.18     62.30 o 
  -5  -8   1       52.39       63.13     37.87 o 
  -4  -8   1     3010.43     2957.59     98.26 o 
  -3  -8   1     1493.80     1460.07     96.36 o 
  -2  -8   1      561.14      525.81    108.03 o 
  -1  -8   1       47.18      154.42     47.53 o 
   0  -8   1     7172.05     7658.40    205.21 o 
   1  -8   1     2173.47     2298.97    129.46 o 
   2  -8   1     4769.61     4853.94    201.74 o 
   3  -8   1     1762.77     1792.84    129.90 o 
   4  -8   1      593.16      585.24    102.01 o 
   5  -8   1        9.44      -45.90     57.51 o 
   6  -8   1     2914.83     3019.64    195.33 o 
   7  -8   1     2351.25     2290.61    182.53 o 
 -13  -7   1      137.35      223.33    101.47 o 
 -12  -7   1       14.71       30.82     66.74 o 
 -11  -7   1       10.62      -15.63     60.01 o 
 -10  -7   1      510.76      560.12     65.82 o 
  -9  -7   1      105.09      119.94     41.24 o 
  -8  -7   1     5717.33     5692.91    162.29 o 
  -7  -7   1     9343.45     9517.29    195.00 o 
  -6  -7   1     9074.90     9137.08    185.30 o 
  -5  -7   1     1063.52     1082.46     60.76 o 
  -4  -7   1     1571.00     1481.17    167.28 o 
  -3  -7   1       22.40        2.50     25.39 o 
  -2  -7   1     8521.44     8920.38    156.62 o 
  -1  -7   1     4908.00     4810.70    107.67 o 
   0  -7   1    12465.04    12872.42    154.57 o 
   1  -7   1     2281.97     2300.94    115.68 o 
   2  -7   1      709.38      800.76     92.02 o 
   3  -7   1      622.39      500.05     79.65 o 
   4  -7   1     2868.53     2854.37    162.56 o 
   5  -7   1      818.42      862.18    115.46 o 
   6  -7   1     1110.94     1152.36    140.64 o 
   7  -7   1      731.50      645.04    125.77 o 
   8  -7   1      662.47      690.18    129.79 o 
 -13  -6   1      175.05       78.13     90.72 o 
 -12  -6   1     2052.71     2183.51    171.35 o 
 -11  -6   1     2623.24     2613.13    173.85 o 
 -10  -6   1     4941.55     4722.41    220.40 o 
  -9  -6   1     1867.47     1950.56    104.23 o 
  -8  -6   1      891.25      991.20     63.45 o 
  -7  -6   1      393.46      428.43     47.92 o 
  -6  -6   1     1386.30     1388.05     65.87 o 
  -5  -6   1      341.48      323.33     89.31 o 
  -4  -6   1    21164.55    21632.26    397.29 o 
  -3  -6   1     6863.59     6989.60    185.40 o 
  -2  -6   1     5762.15     5688.45    162.13 o 
  -1  -6   1       19.71        2.58     15.05 o 
   0  -6   1      892.92      838.52     36.07 o 
   1  -6   1      378.90      332.87     96.15 o 
   2  -6   1      315.44      299.22     34.34 o 
   3  -6   1      824.08      820.59     48.98 o 
   4  -6   1     5653.42     6135.43    226.91 o 
   5  -6   1     3052.96     3116.55    167.55 o 
   6  -6   1     1375.21     1458.17    126.21 o 
   7  -6   1      527.48      506.02    102.66 o 
   8  -6   1       54.63       24.09     68.69 o 
   9  -6   1       55.02       -0.87     74.44 o 
 -13  -5   1      125.73       75.75     86.71 o 
 -12  -5   1      789.47      847.10    127.40 o 
 -11  -5   1      412.61      463.81     95.28 o 
 -10  -5   1      479.72      499.95     91.59 o 
  -9  -5   1      597.09      614.00     96.36 o 
  -8  -5   1     1253.38     1295.31     69.20 o 
  -7  -5   1      586.84      589.42     75.37 o 
  -6  -5   1     5799.05     6071.08    202.33 o 
  -5  -5   1      104.84       82.60     24.94 o 
  -4  -5   1     3396.97     3169.45     85.43 o 
  -3  -5   1     1296.85     1182.09     49.61 o 
  -2  -5   1     1081.11      819.43     56.54 o 
  -1  -5   1     6633.12     7176.17    120.52 o 
   0  -5   1     4768.46     4544.33    138.90 o 
   1  -5   1    14486.44    15911.63    220.80 o 
   2  -5   1    15228.70    16205.11    230.51 o 
   3  -5   1     4917.69     5106.09    142.59 o 
   4  -5   1     4175.35     4457.67    108.31 o 
   5  -5   1     4003.26     4300.27    187.30 o 
   6  -5   1        9.68       -8.03     44.17 o 
   7  -5   1     1737.77     1677.48    134.45 o 
   8  -5   1     4327.52     4589.37    226.80 o 
   9  -5   1      669.71      547.69    110.26 o 
  10  -5   1       19.02       31.69     79.76 o 
 -13  -4   1      811.10      930.98    145.31 o 
 -12  -4   1      920.85     1017.15    135.21 o 
 -11  -4   1      453.39      436.35     94.30 o 
 -10  -4   1      211.98      219.86     68.58 o 
  -9  -4   1       24.93      -43.73     40.69 o 
  -8  -4   1     3396.63     3684.86    167.88 o 
  -7  -4   1     5761.54     5932.31     98.95 o 
  -6  -4   1    36375.51    37064.78    369.24 o 
  -5  -4   1    16670.73    17470.36    257.05 o 
  -4  -4   1      745.21      898.68     44.04 o 
  -3  -4   1       27.68       36.29     16.39 o 
  -2  -4   1     7520.51     7652.41    128.28 o 
  -1  -4   1     2878.36     3035.24     83.23 o 
   0  -4   1    13988.99    14311.38    238.69 o 
   1  -4   1    20627.71    21464.82    268.79 o 
   2  -4   1     6659.49     6947.25    118.77 o 
   3  -4   1       10.06       -0.39     16.92 o 
   4  -4   1     3324.33     3391.57     88.48 o 
   5  -4   1       16.09       37.47     23.15 o 
   6  -4   1      253.10      266.89     82.37 o 
   7  -4   1      667.74      628.00     94.95 o 
   8  -4   1     1582.31     1686.49    133.59 o 
   9  -4   1     2401.25     2129.90    158.55 o 
  10  -4   1      219.56      221.05     88.99 o 
 -13  -3   1      670.60      643.30    125.01 o 
 -12  -3   1       52.33       -4.88     66.52 o 
 -11  -3   1      561.56      560.83    106.13 o 
 -10  -3   1     6325.97     6466.53    250.79 o 
  -9  -3   1     3542.18     3889.64    182.20 o 
  -8  -3   1     3569.46     3577.65    164.08 o 
  -7  -3   1     1620.33     1549.36     73.41 o 
  -6  -3   1       20.62       10.80     15.10 o 
  -5  -3   1     3954.61     4073.33     92.73 o 
  -4  -3   1     3143.69     3039.27     49.54 o 
  -3  -3   1     3177.53     3191.29     73.35 o 
  -2  -3   1    10767.64    11072.06    158.22 o 
  -1  -3   1     2404.26     2557.45     51.32 o 
   0  -3   1      548.16      532.47     22.47 o 
   1  -3   1     2560.33     2626.61     92.68 o 
   2  -3   1       84.55      133.08     32.12 o 
   3  -3   1        1.87        7.01     23.22 o 
   4  -3   1     6772.98     6998.70    129.03 o 
   5  -3   1     5531.80     5589.11    334.45 o 
   6  -3   1     4765.44     5103.58    122.05 o 
   7  -3   1     5010.37     4952.23    187.14 o 
   8  -3   1      196.05      124.91     65.44 o 
   9  -3   1      214.86      201.63     73.03 o 
  10  -3   1      221.35       91.37     72.49 o 
  11  -3   1      491.53      193.38     91.70 o 
 -13  -2   1       73.07      104.83     84.32 o 
 -12  -2   1      742.93     1029.84    137.06 o 
 -11  -2   1        8.99      -55.24     58.93 o 
 -10  -2   1     1235.99     1334.56    118.83 o 
  -9  -2   1     4448.66     4217.47    186.65 o 
  -8  -2   1     2109.88     2032.97     80.07 o 
  -7  -2   1     4541.84     4616.25    112.48 o 
  -6  -2   1     5906.81     5880.00    119.83 o 
  -5  -2   1      900.87      847.94     42.70 o 
  -4  -2   1     4884.63     4818.29     72.93 o 
  -3  -2   1     1005.54     1010.59     38.67 o 
  -2  -2   1    14987.01    14648.17    190.34 o 
  -1  -2   1   115594.46   104048.61   2215.69 o 
   0  -2   1     5679.48     6114.71     84.82 o 
   1  -2   1     3278.96     3532.49    130.77 o 
   2  -2   1    12016.60    12017.45    158.76 o 
   3  -2   1     7547.87     7761.13    133.59 o 
   4  -2   1     6473.59     6761.69    134.89 o 
   5  -2   1    10626.99    10798.55    177.31 o 
   6  -2   1      183.37      158.33     33.15 o 
   7  -2   1      592.15      536.44     52.45 o 
   8  -2   1     2689.68     2524.54     95.99 o 
   9  -2   1     4320.61     4203.95    180.74 o 
  10  -2   1     1123.09     1307.33    144.11 o 
  11  -2   1       75.14       62.94     81.39 o 
 -12  -1   1     2873.52     3292.13    197.50 o 
 -11  -1   1     2186.27     2337.82    160.28 o 
 -10  -1   1      432.96      465.87     85.84 o 
  -9  -1   1     1682.08     1545.56     78.71 o 
  -8  -1   1       90.76        2.11     29.12 o 
  -7  -1   1      380.13      356.48     42.11 o 
  -6  -1   1    18530.66    18682.14    270.43 o 
  -5  -1   1    29114.59    28727.77    628.22 o 
  -4  -1   1     1639.16     1538.50     45.72 o 
  -3  -1   1     7439.49     7667.19    165.10 o 
  -2  -1   1    12276.14    13504.65    198.48 o 
  -1  -1   1     1077.74     1142.59     28.91 o 
   0  -1   1     7573.59     7201.63    131.09 o 
   1  -1   1     7049.60     7115.58    142.05 o 
   2  -1   1     3087.34     3317.34     58.48 o 
   3  -1   1     7108.82     6914.16    175.42 o 
   4  -1   1       94.31       69.45     29.14 o 
   5  -1   1     1049.31      924.24     44.87 o 
   6  -1   1      618.63      503.20     43.62 o 
   7  -1   1       34.65       -3.74     23.79 o 
   8  -1   1     1840.87     1852.09    105.10 o 
   9  -1   1     4547.52     4411.93    132.74 o 
  10  -1   1     2702.74     2656.28    234.29 o 
  11  -1   1     2383.34     2103.96    158.87 o 
 -12   0   1      254.16      289.75     96.36 o 
 -11   0   1      211.60      208.14     81.39 o 
 -10   0   1     1290.73     1161.15    113.40 o 
  -9   0   1     3412.02     3402.78    393.43 o 
  -8   0   1     2288.22     2495.67     91.79 o 
  -7   0   1     1243.88     1158.27     60.06 o 
  -6   0   1     1092.14     1050.04     52.13 o 
  -5   0   1     6320.02     6447.29    121.29 o 
  -4   0   1     1793.66     1972.79     55.85 o 
  -3   0   1     1366.95     1452.16     42.00 o 
  -2   0   1     4665.28     4879.61     76.05 o 
  -1   0   1    17648.97    18414.70    217.45 o 
   0   0   1    10834.80    11762.02    142.06 o 
   1   0   1    39761.41    37325.25    594.03 o 
   2   0   1     1620.84     1520.59     43.79 o 
   3   0   1     7236.10     7056.40    109.12 o 
   4   0   1      120.08      129.22     19.99 o 
   5   0   1      967.47      824.99     41.52 o 
   6   0   1    15796.64    15864.52    238.97 o 
   7   0   1    14464.70    13940.49    250.14 o 
   8   0   1      631.99      513.91     53.63 o 
   9   0   1     1311.93     1303.07    105.15 o 
  10   0   1       86.76       54.13     41.13 o 
  11   0   1       53.45       10.44     45.95 o 
 -12   1   1       85.65       90.18     83.45 o 
 -11   1   1       52.26       21.27     68.26 o 
 -10   1   1        8.03      -10.95     39.47 o 
  -9   1   1     1608.68     1641.79     85.24 o 
  -8   1   1     2756.78     2518.60    156.21 o 
  -7   1   1    10950.92    11190.06    249.76 o 
  -6   1   1      276.40      214.00     34.23 o 
  -5   1   1      574.39      510.25    120.89 o 
  -4   1   1    11670.95    12189.02    182.81 o 
  -3   1   1    24522.59    27043.46    328.76 o 
  -2   1   1     6295.97     6380.04    143.46 o 
  -1   1   1    86818.34    82091.63   1242.97 o 
   0   1   1    20079.82    20114.71    326.75 o 
   1   1   1     8353.74     9138.24    217.25 o 
   2   1   1    49923.03    50417.47    555.25 o 
   3   1   1    19770.47    20017.62    249.38 o 
   4   1   1     7258.11     7103.63    179.76 o 
   5   1   1    10525.56    10755.00    222.35 o 
   6   1   1     3073.04     3218.94    106.02 o 
   7   1   1    11851.40    11999.21    207.24 o 
   8   1   1      116.30       79.71     41.89 o 
   9   1   1      194.10       75.67     35.69 o 
  10   1   1      720.06      705.58    101.84 o 
  11   1   1      319.83      228.43     77.16 o 
  12   1   1       96.86       43.84     70.75 o 
  13   1   1      995.29     1356.05    160.72 o 
 -10   2   1     1964.91     2126.02    108.46 o 
  -9   2   1     2617.98     2547.54    209.44 o 
  -8   2   1      272.67      275.35     47.24 o 
  -7   2   1      331.72      264.58     43.75 o 
  -6   2   1      992.67      914.01     55.90 o 
  -5   2   1    21289.51    22245.54    458.33 o 
  -4   2   1    22137.88    23977.01    316.98 o 
  -3   2   1    18633.08    19690.35    259.64 o 
  -2   2   1    10618.05    10972.55    221.27 o 
  -1   2   1    10808.27    11145.64    213.02 o 
   0   2   1      286.10      260.45     24.85 o 
   1   2   1     5405.14     5794.47    124.91 o 
   2   2   1      680.44      689.70     18.03 o 
   3   2   1     5813.58     6187.31     77.90 o 
   4   2   1     6511.62     6509.04    113.23 o 
   5   2   1     7751.76     7627.83    188.33 o 
   6   2   1     1095.22     1100.93     52.02 o 
   7   2   1     3410.73     3259.45     95.38 o 
   8   2   1      236.38      220.79     62.89 o 
   9   2   1     2976.85     2891.54    104.01 o 
  10   2   1     2840.75     3064.39    114.40 o 
  11   2   1     7764.06     8379.17    289.64 o 
  12   2   1      946.44     1190.99    137.49 o 
  13   2   1      301.06      296.69    100.60 o 
 -10   3   1       70.89        4.77     68.04 o 
  -9   3   1       99.77       80.01     59.58 o 
  -8   3   1      819.28      865.91     89.53 o 
  -7   3   1     2256.76     2394.55     94.23 o 
  -6   3   1       32.99       -9.13     25.32 o 
  -5   3   1      783.56      667.94     51.08 o 
  -4   3   1     5226.09     5673.26    120.54 o 
  -3   3   1    22579.75    23797.57    312.57 o 
  -2   3   1     4495.87     4938.04    133.80 o 
  -1   3   1       78.88       64.24     20.62 o 
   0   3   1     3596.14     3646.30     64.67 o 
   1   3   1    12256.83    12957.58    246.34 o 
   2   3   1     8464.92     8469.24    185.78 o 
   3   3   1    28661.13    29789.60    420.12 o 
   4   3   1     9027.92     9434.75    114.29 o 
   5   3   1       12.63        0.79     11.54 o 
   6   3   1     7628.99     7925.21    147.27 o 
   7   3   1    23293.01    23029.11    327.80 o 
   8   3   1     6192.16     6234.76    145.41 o 
   9   3   1     4859.62     4792.62    144.49 o 
  10   3   1      587.56      485.51     83.02 o 
  11   3   1      519.30      456.97     90.07 o 
  12   3   1      218.08      191.43     80.41 o 
  13   3   1      362.63      355.29    103.31 o 
 -10   4   1       21.30      -31.36     67.72 o 
  -9   4   1       68.24       43.08     65.98 o 
  -8   4   1     1866.39     1866.15     93.13 o 
  -7   4   1    10478.85    11271.92    225.51 o 
  -6   4   1     5422.13     5453.15    140.45 o 
  -5   4   1     4061.45     4292.92    116.42 o 
  -4   4   1       48.27       46.58     25.55 o 
  -3   4   1     1009.98      963.82     48.87 o 
  -2   4   1     1454.07     1597.93     56.91 o 
  -1   4   1    21593.13    23179.61    414.11 o 
   0   4   1     9805.59     9622.25    134.52 o 
   1   4   1    18502.96    19112.33    350.19 o 
   2   4   1     1442.09     1285.19     65.98 o 
   3   4   1      694.79      678.12     32.18 o 
   4   4   1     4907.28     4957.67     84.61 o 
   5   4   1     4279.69     4380.04     72.86 o 
   6   4   1      139.51      148.54     20.57 o 
   7   4   1     6915.64     7082.83    143.62 o 
   8   4   1     3938.46     3738.49    107.00 o 
   9   4   1     1762.39     1618.38     77.47 o 
  10   4   1       37.64       48.40     52.41 o 
  11   4   1       92.00       85.62     60.99 o 
  12   4   1        2.57      -55.34     56.97 o 
  13   4   1      726.09      881.28    129.90 o 
  -9   5   1     1651.34     1468.37    140.97 o 
  -8   5   1      131.18       58.17     64.79 o 
  -7   5   1      921.59      954.53    117.96 o 
  -6   5   1      811.24      736.63     66.36 o 
  -5   5   1     1275.59     1195.81     97.72 o 
  -4   5   1     3335.15     3406.28    100.39 o 
  -3   5   1    10610.21    10956.01    190.97 o 
  -2   5   1     2145.84     2378.79     74.98 o 
  -1   5   1     2301.64     2323.71     94.74 o 
   0   5   1       63.58       24.42     24.20 o 
   1   5   1      812.42      770.81     55.02 o 
   2   5   1     2228.91     2108.19     90.29 o 
   3   5   1     2392.31     2338.15     99.84 o 
   4   5   1     3603.89     3492.10     82.09 o 
   5   5   1    19952.69    20143.88    219.54 o 
   6   5   1     3484.96     3461.57     68.61 o 
   7   5   1     4872.15     4777.37     87.17 o 
   8   5   1     2472.91     2507.16     83.88 o 
   9   5   1       89.34       -9.01     39.83 o 
  10   5   1     1092.08     1107.65    106.24 o 
  11   5   1     6954.60     7599.68    282.91 o 
  12   5   1     4086.06     4325.99    220.29 o 
  13   5   1     2061.44     2451.33    181.99 o 
  14   5   1       52.35      -11.61     82.80 o 
  -9   6   1      569.14      335.97    106.57 o 
  -8   6   1       27.58      -11.72     66.85 o 
  -7   6   1       52.57       25.28     58.71 o 
  -6   6   1      182.36       94.85     61.53 o 
  -5   6   1      952.42      927.25    105.10 o 
  -4   6   1      641.17      659.44    114.60 o 
  -3   6   1     6481.19     6586.29    205.97 o 
  -2   6   1     7045.75     7302.92    149.77 o 
  -1   6   1     3717.48     3703.75    131.09 o 
   0   6   1       43.28       40.04     30.28 o 
   1   6   1    13418.07    13728.15    192.78 o 
   2   6   1     4089.97     4250.79    143.14 o 
   3   6   1    32594.46    34249.18    617.15 o 
   4   6   1    15034.15    15796.07    380.74 o 
   5   6   1    12243.54    13327.50    350.84 o 
   6   6   1     2828.56     2678.83     81.21 o 
   7   6   1     2219.34     2150.85     57.20 o 
   8   6   1     3919.17     4047.59     83.76 o 
   9   6   1     3027.37     3471.84    173.52 o 
  10   6   1      231.51      158.55     65.11 o 
  11   6   1      878.70      875.20    116.66 o 
  12   6   1      470.39      389.91     95.93 o 
  13   6   1      119.11      130.33     85.08 o 
  14   6   1        4.22       18.77     78.24 o 
  -8   7   1       24.20      -61.64     69.89 o 
  -7   7   1     2535.05     2415.19    173.74 o 
  -6   7   1     3978.27     3969.73    209.44 o 
  -5   7   1     6652.15     6971.79    267.50 o 
  -4   7   1     2238.45     2114.16    138.80 o 
  -3   7   1      290.00      211.47     41.35 o 
  -2   7   1       24.41       19.92     23.99 o 
  -1   7   1     2228.32     2435.12     83.90 o 
   0   7   1     1524.29     1406.40     83.23 o 
   1   7   1    24322.94    25056.72    313.99 o 
   2   7   1     8700.07     9573.42    245.69 o 
   3   7   1     1935.21     2089.31    106.13 o 
   4   7   1      917.07     1033.21     81.93 o 
   5   7   1      225.32      207.69     31.60 o 
   6   7   1      266.01      169.29     31.51 o 
   7   7   1      598.90      576.27     47.27 o 
   8   7   1     2271.32     2378.53     86.88 o 
   9   7   1     8668.99     8814.00    296.80 o 
  10   7   1     3036.36     2929.03    172.54 o 
  11   7   1      333.74      227.89     79.76 o 
  12   7   1      445.24      324.91     98.21 o 
  13   7   1        4.30      -39.39     68.91 o 
  -7   8   1      307.54       76.51     79.11 o 
  -6   8   1      532.96      445.80    103.64 o 
  -5   8   1      658.44      617.69    107.33 o 
  -4   8   1      867.00      809.12    118.07 o 
  -3   8   1     1812.41     1915.79    137.60 o 
  -2   8   1     1568.75     1670.66    144.71 o 
  -1   8   1     5229.15     5411.12    136.26 o 
   0   8   1      287.62      300.49     56.86 o 
   1   8   1     2128.10     2220.64     73.01 o 
   2   8   1    11935.14    12250.36    301.03 o 
   3   8   1      664.31      651.44     78.46 o 
   4   8   1       43.43       25.07     35.81 o 
   5   8   1     8471.94     8462.99    277.54 o 
   6   8   1     2513.18     2490.20     88.05 o 
   7   8   1     4258.71     4281.89    117.78 o 
   8   8   1     4475.45     4556.92    203.36 o 
   9   8   1      807.59      740.97    104.50 o 
  10   8   1      290.73      263.70     79.00 o 
  11   8   1     1801.86     1946.72    155.18 o 
  12   8   1     2475.05     2713.84    188.93 o 
  13   8   1     2515.09     2773.74    198.59 o 
  -6   9   1      119.20       37.22     81.06 o 
  -5   9   1        9.01      -86.11     57.41 o 
  -4   9   1       12.18      -62.29     53.61 o 
  -3   9   1     3359.12     3626.48    195.01 o 
  -2   9   1     3708.31     4068.37    200.54 o 
  -1   9   1     3600.27     3732.83    180.25 o 
   0   9   1     2779.64     2935.48    126.59 o 
   1   9   1      201.60      226.58     72.92 o 
   2   9   1      186.14      193.05     35.16 o 
   3   9   1     7323.73     7096.04    228.11 o 
   4   9   1     3613.47     3419.10    157.46 o 
   5   9   1     5103.08     4870.71    129.55 o 
   6   9   1     4381.83     4104.63    120.06 o 
   7   9   1      147.66      146.05     40.40 o 
   8   9   1        0.26      -38.74     43.19 o 
   9   9   1     1232.85     1175.91    116.87 o 
  10   9   1      459.94      212.81     87.25 o 
  11   9   1      918.99      971.89    132.39 o 
  12   9   1      880.54     1047.31    142.38 o 
  13   9   1      446.84      472.49    115.25 o 
  -5  10   1     2897.13     2804.34    204.77 o 
  -4  10   1     1686.17     1828.22    161.48 o 
  -3  10   1      382.61      474.77    103.85 o 
  -2  10   1      226.52      215.08     80.63 o 
  -1  10   1        5.78      -21.60     53.28 o 
   0  10   1      499.46      476.83     93.76 o 
   1  10   1      559.66      625.78     61.86 o 
   2  10   1     1948.81     1872.71     76.68 o 
   3  10   1     3284.54     3244.93    157.57 o 
   4  10   1     2614.93     2314.16    134.78 o 
   5  10   1      296.46      231.62    101.14 o 
   6  10   1     1990.24     1797.22     84.90 o 
   7  10   1      515.72      408.79     84.54 o 
   8  10   1       40.47      -22.79     48.94 o 
   9  10   1     2078.08     2112.32    160.28 o 
  10  10   1     4679.05     4570.49    235.05 o 
  11  10   1     1508.19     1411.50    162.34 o 
  12  10   1      562.20      672.27    134.56 o 
  13  10   1        0.88       -8.03     86.38 o 
  -3  11   1       50.84      -54.91     72.38 o 
  -2  11   1        1.17      -24.85     56.54 o 
  -1  11   1     1585.96     1729.57    150.19 o 
   0  11   1     1839.19     1776.45    143.03 o 
   1  11   1     2775.05     3194.47    178.19 o 
   3  11   1     2593.85     2542.61     96.13 o 
   4  11   1     1934.99     1724.04    122.41 o 
   5  11   1      442.14      380.12     71.03 o 
   6  11   1      860.94      909.34     70.96 o 
   7  11   1     3090.32     2901.47    171.24 o 
   8  11   1     2787.88     2654.48    172.65 o 
   9  11   1      652.62      617.69    111.99 o 
  10  11   1     1264.83     1528.27    168.96 o 
  11  11   1       22.41      -41.56     67.28 o 
  12  11   1       19.48       24.31     83.34 o 
  -2  12   1      880.44     1015.52    152.90 o 
  -1  12   1     2245.40     2334.24    178.95 o 
   0  12   1     3108.15     3255.78    202.28 o 
   1  12   1      211.85      255.89     87.57 o 
   2  12   1        3.98      -14.43     55.56 o 
   3  12   1     1136.85     1289.96    120.24 o 
   4  12   1      602.85      217.04     69.02 o 
   5  12   1     1553.49     1439.12    101.14 o 
   6  12   1     1556.14     1619.53    136.19 o 
   7  12   1     1269.71     1200.33    139.12 o 
   8  12   1     1172.48     1141.40    140.31 o 
   9  12   1       45.64       46.88     69.34 o 
  10  12   1       20.66      -76.29     60.01 o 
  11  12   1      138.61       58.60     80.30 o 
   0  13   1      369.76      438.09    118.83 o 
   1  13   1      352.57      282.15    101.14 o 
   2  13   1       73.77       -9.98     69.56 o 
   3  13   1     1074.41     1360.61    153.77 o 
   4  13   1     1704.90     2175.04    155.94 o 
   6  13   1     1488.21     1685.73    144.66 o 
   7  13   1      746.89      589.58    110.58 o 
   8  13   1      722.93      742.27    127.94 o 
   9  13   1      669.98      657.19    128.81 o 
  10  13   1     1809.61     1670.43    162.78 o 
   3  14   1     1554.82     1759.42    167.44 o 
   7  14   1     1017.28      975.58    135.87 o 
   8  14   1     1172.26     1201.30    156.16 o 
  -7 -13   2      245.02      202.60     85.84 o 
  -6 -13   2     1540.40     1465.33    160.50 o 
  -5 -13   2      356.67      276.07     98.43 o 
  -4 -13   2      955.96      798.70    125.88 o 
  -1 -13   2        6.94      -44.17     66.74 o 
 -10 -12   2       26.41      -31.47     81.93 o 
  -9 -12   2      238.26       79.76     82.69 o 
  -8 -12   2      242.14       39.83     78.03 o 
  -7 -12   2      498.03      435.56    142.70 o 
  -6 -12   2     2849.09     3036.35    183.07 o 
  -5 -12   2     1658.13     1445.14    131.31 o 
  -4 -12   2      871.02      941.83    123.39 o 
  -2 -12   2        9.81       22.46     57.95 o 
  -1 -12   2       65.84        3.26     56.54 o 
   0 -12   2     3359.60     3394.58    197.07 o 
   1 -12   2     3674.04     4028.87    223.44 o 
   2 -12   2     1497.13     1650.79    157.79 o 
 -11 -11   2      118.59       26.26     92.02 o 
 -10 -11   2     1329.44     1571.24    184.37 o 
  -9 -11   2     1020.08     1008.90    148.89 o 
  -8 -11   2     2888.58     2955.07    128.17 o 
  -7 -11   2     3257.19     3395.69    133.76 o 
  -6 -11   2     4513.21     4414.15    147.67 o 
  -5 -11   2     2412.07     2252.03    104.29 o 
  -4 -11   2      425.43      346.93     82.58 o 
  -2 -11   2     2784.33     2775.48    150.30 o 
  -1 -11   2     1872.55     1946.61    134.56 o 
   0 -11   2     1517.39     1446.56    123.06 o 
   1 -11   2     1671.79     1873.79    148.02 o 
   2 -11   2      323.52      274.12     94.19 o 
   3 -11   2      104.83       73.79     82.69 o 
 -12 -10   2      322.43      306.78    122.84 o 
 -11 -10   2      387.16      452.09    121.65 o 
 -10 -10   2     2586.74     2773.52    201.41 o 
  -9 -10   2     2371.67     2562.98    117.87 o 
  -8 -10   2      575.78      544.16    178.19 o 
  -7 -10   2      101.65       76.84     43.04 o 
  -6 -10   2      464.75      425.94     81.23 o 
  -5 -10   2      103.51       67.32     38.25 o 
  -4 -10   2     2254.88     2168.84     97.07 o 
  -3 -10   2     2911.65     2893.44    134.02 o 
  -2 -10   2     5263.61     5448.94    197.72 o 
  -1 -10   2     7373.64     7832.45    255.24 o 
   0 -10   2     1650.72     1704.40    122.95 o 
   1 -10   2      712.15      805.10    109.60 o 
   2 -10   2        6.37      -32.56     52.74 o 
   3 -10   2       16.30      -38.63     56.76 o 
   4 -10   2      896.41     1038.63    143.03 o 
   5 -10   2     2390.94     2505.70    193.05 o 
 -12  -9   2      428.52      441.24    116.22 o 
 -11  -9   2      420.15      323.17     99.84 o 
 -10  -9   2      269.73      264.68     96.47 o 
  -9  -9   2     2114.97     2072.20    123.01 o 
  -8  -9   2      337.49      289.18     52.73 o 
  -7  -9   2      196.53      180.04     77.70 o 
  -6  -9   2     1574.30     1570.06     87.19 o 
  -5  -9   2     4737.01     4734.37    139.09 o 
  -4  -9   2     3481.04     3569.59    115.85 o 
  -3  -9   2     5517.96     5521.16    128.14 o 
  -2  -9   2      738.66      794.16     52.37 o 
  -1  -9   2      779.43      747.15     84.97 o 
   0  -9   2      559.62      570.27     85.62 o 
   1  -9   2     3684.70     3768.97    177.65 o 
   2  -9   2     4967.18     5362.24    227.13 o 
   3  -9   2     3418.33     3357.46    186.98 o 
   4  -9   2       51.84        8.03     61.20 o 
   5  -9   2       72.25       -0.22     64.24 o 
   6  -9   2       14.75      -82.58     75.09 o 
 -12  -8   2     2599.44     3287.25    215.84 o 
 -11  -8   2     3568.58     3784.05    223.87 o 
 -10  -8   2       42.03      -10.26     39.22 o 
  -9  -8   2      166.63      109.51     45.33 o 
  -8  -8   2     2226.19     2328.31    101.25 o 
  -7  -8   2     3651.81     3634.57    122.98 o 
  -6  -8   2     2039.71     1995.82     89.50 o 
  -5  -8   2    10888.36    11072.97    216.24 o 
  -4  -8   2     1420.56     1333.80     49.40 o 
  -3  -8   2       28.26       21.55     18.99 o 
  -2  -8   2     2358.41     2351.23     76.34 o 
  -1  -8   2      565.16      489.60     43.50 o 
   0  -8   2       23.19      -28.00     31.47 o 
   1  -8   2     1143.89     1245.25     98.64 o 
   2  -8   2     1230.66     1316.77    112.53 o 
   3  -8   2     3640.81     4175.80    197.18 o 
   4  -8   2      170.94      177.86     71.30 o 
   5  -8   2       27.92        1.09     56.43 o 
   6  -8   2      507.39      362.34    102.22 o 
   7  -8   2      334.31      319.59    103.74 o 
 -13  -7   2      464.32      579.27    124.25 o 
 -12  -7   2       47.85       -6.29     66.85 o 
 -11  -7   2      116.75       -4.02     62.62 o 
 -10  -7   2      220.70      215.51     51.99 o 
  -9  -7   2     2288.29     2402.82    112.86 o 
  -8  -7   2     1821.00     1983.44     91.10 o 
  -7  -7   2     4925.29     4757.43    135.08 o 
  -6  -7   2      468.42      446.24    163.10 o 
  -5  -7   2     2095.96     2129.03    115.30 o 
  -4  -7   2      220.59      207.72     35.37 o 
  -3  -7   2        7.25        5.07     16.08 o 
  -2  -7   2      646.97      692.54     40.95 o 
  -1  -7   2    13527.31    13681.81    209.54 o 
   0  -7   2    10813.27    11716.45    140.65 o 
   1  -7   2     5861.98     5886.38    199.67 o 
   2  -7   2       61.65       19.21     42.76 o 
   3  -7   2        0.86      -42.11     36.57 o 
   4  -7   2      727.75      769.07    107.87 o 
   5  -7   2     4007.13     4090.29    204.02 o 
   6  -7   2     4507.68     4615.41    229.30 o 
   7  -7   2     4912.97     5100.27    254.04 o 
   8  -7   2      422.81      275.85    101.36 o 
 -13  -6   2       40.61      -17.58     80.09 o 
 -12  -6   2      364.22      347.26    100.16 o 
 -11  -6   2     2187.10     1968.96    157.14 o 
 -10  -6   2      338.87      307.43     85.19 o 
  -9  -6   2     3041.77     3141.36    115.53 o 
  -8  -6   2     3237.35     3241.42    113.31 o 
  -7  -6   2    11935.78    12236.94    230.59 o 
  -6  -6   2      632.90      660.38     58.21 o 
  -5  -6   2     7041.19     7111.98    153.67 o 
  -4  -6   2     4906.08     4737.18     81.53 o 
  -3  -6   2    13274.01    13174.27    164.81 o 
  -2  -6   2     3783.11     3973.86     88.37 o 
  -1  -6   2     8862.01     8896.64    147.18 o 
   0  -6   2     2444.94     2672.60    112.10 o 
   1  -6   2      664.62      633.67     38.42 o 
   2  -6   2     8330.66     7918.83    237.01 o 
   3  -6   2    11545.44    11789.37    319.48 o 
   4  -6   2     1439.57     1525.12    113.51 o 
   5  -6   2     1229.63     1367.88    118.07 o 
   6  -6   2      273.07      169.07     71.51 o 
   7  -6   2      780.21      623.55    111.01 o 
   8  -6   2      219.79      126.75     83.67 o 
   9  -6   2      215.27      333.91    110.69 o 
 -13  -5   2      303.59      451.55    116.12 o 
 -12  -5   2     1295.16     1670.21    174.72 o 
 -11  -5   2     6518.66     7156.16    291.70 o 
 -10  -5   2      708.08      832.23    117.53 o 
  -9  -5   2      118.39      101.14     56.76 o 
  -8  -5   2     1121.38      990.86     63.87 o 
  -7  -5   2     2364.57     2290.21     89.26 o 
  -6  -5   2      713.19      686.72     53.14 o 
  -5  -5   2    12989.00    13055.24    314.43 o 
  -4  -5   2     1924.24     1818.39     65.13 o 
  -3  -5   2     1658.85     1608.13     42.71 o 
  -2  -5   2      880.48      838.02     31.82 o 
  -1  -5   2        6.22       -9.51     12.30 o 
   0  -5   2      112.47      117.13     19.37 o 
   1  -5   2       57.28       72.63     17.56 o 
   2  -5   2      149.11      175.77     53.72 o 
   3  -5   2     8870.05     8873.25    148.05 o 
   4  -5   2     4829.25     4536.30    181.12 o 
   5  -5   2     4605.54     4872.60    198.81 o 
   6  -5   2      595.71      410.20     83.56 o 
   7  -5   2      881.35      888.33    116.87 o 
   8  -5   2      211.20      164.51     76.72 o 
   9  -5   2     1238.58     1382.75    160.39 o 
  10  -5   2      655.83      528.38    125.77 o 
 -13  -4   2      823.46      990.34    146.17 o 
 -12  -4   2        6.54       -7.60     70.21 o 
 -11  -4   2      549.81      706.89    114.05 o 
 -10  -4   2      228.08      147.69     71.19 o 
  -9  -4   2       14.22        8.90     44.93 o 
  -8  -4   2       37.49       16.60     41.78 o 
  -7  -4   2     5582.14     5614.84    139.23 o 
  -6  -4   2      195.72      220.51     38.55 o 
  -5  -4   2     5597.97     5486.57    124.66 o 
  -4  -4   2      413.98      322.39     34.95 o 
  -3  -4   2     2390.31     2298.67     44.31 o 
  -2  -4   2      342.56      335.16     20.09 o 
  -1  -4   2     9890.44    10229.55    145.57 o 
   0  -4   2    16850.76    17670.87    224.27 o 
   1  -4   2    35715.66    37659.91    736.90 o 
   2  -4   2    12178.20    13303.62    182.60 o 
   3  -4   2     4383.65     4547.35     90.07 o 
   4  -4   2      660.63      654.92     53.50 o 
   5  -4   2      480.41      482.07     88.66 o 
   6  -4   2       24.51      -26.70     35.92 o 
   7  -4   2     5171.20     5154.75    219.64 o 
   8  -4   2     3980.59     4000.44    203.80 o 
   9  -4   2      248.22      229.19     87.25 o 
  10  -4   2      222.49       83.02     84.32 o 
 -13  -3   2      770.05      943.90    147.91 o 
 -12  -3   2        3.61      -59.03     68.15 o 
 -11  -3   2      402.44      340.10     96.58 o 
 -10  -3   2      385.09      273.14     79.00 o 
  -9  -3   2     4778.52     4799.46    205.43 o 
  -8  -3   2     1100.48      872.49     87.36 o 
  -7  -3   2    13366.33    13059.15    333.80 o 
  -6  -3   2     7857.14     7688.09    126.03 o 
  -5  -3   2      435.97      513.13     95.93 o 
  -4  -3   2     4881.22     4706.02    104.31 o 
  -3  -3   2    26521.44    26181.23    497.72 o 
  -2  -3   2     3547.71     3523.59     54.61 o 
  -1  -3   2    16261.51    16342.36    171.03 o 
   0  -3   2    10924.46    10995.52    206.19 o 
   1  -3   2     6320.04     6657.64     96.74 o 
   2  -3   2       18.71        9.19      9.94 o 
   3  -3   2    13438.71    14716.74    200.04 o 
   4  -3   2     3282.25     3244.42     76.29 o 
   5  -3   2     2249.19     2177.74    163.32 o 
   6  -3   2       22.37       54.58     30.44 o 
   7  -3   2     1908.88     1809.55    123.82 o 
   8  -3   2     2793.03     2541.84    155.18 o 
   9  -3   2      847.41      715.46    111.01 o 
  10  -3   2      145.54       64.24     71.84 o 
  11  -3   2      981.43      871.08    138.69 o 
 -12  -2   2      365.28      406.40    103.42 o 
 -11  -2   2     5386.66     5960.72    257.30 o 
 -10  -2   2     3757.85     3830.39    192.19 o 
  -9  -2   2     3430.02     3171.68    165.38 o 
  -8  -2   2      555.53      491.05     77.81 o 
  -7  -2   2      183.89      170.31     33.22 o 
  -6  -2   2       74.87       29.06     21.14 o 
  -5  -2   2     5844.70     5605.45     88.63 o 
  -4  -2   2      927.45      891.98     27.58 o 
  -3  -2   2     5441.65     5090.29    100.78 o 
  -2  -2   2     1512.67     1449.62    132.12 o 
  -1  -2   2     2785.57     2674.69     63.01 o 
   0  -2   2       29.12       40.65     15.19 o 
   1  -2   2      624.47      624.96     41.35 o 
   2  -2   2     5355.21     5606.25     84.52 o 
   3  -2   2     4290.12     4312.49     78.00 o 
   4  -2   2     8981.97     9051.16    143.72 o 
   5  -2   2    19669.50    19938.97    274.74 o 
   6  -2   2     4656.39     4654.81    120.51 o 
   7  -2   2       61.78       14.40     27.15 o 
   8  -2   2       34.22       -1.82     28.50 o 
   9  -2   2     2310.01     2075.10    143.79 o 
  10  -2   2      813.35      709.50    118.72 o 
  11  -2   2     2252.33     1927.29    158.76 o 
  12  -2   2      787.67      593.38    124.80 o 
 -12  -1   2       38.98       40.15     79.00 o 
 -11  -1   2      163.70      248.07     83.67 o 
 -10  -1   2      967.49      936.84    114.70 o 
  -9  -1   2     1155.10     1145.42    107.33 o 
  -8  -1   2     1870.11     1842.64     77.48 o 
  -7  -1   2     4410.99     4472.25    206.35 o 
  -6  -1   2     2194.62     2049.13    197.67 o 
  -5  -1   2    13712.89    13601.87    219.48 o 
  -4  -1   2     4843.28     4871.53     88.59 o 
  -3  -1   2     2319.23     2209.16     41.21 o 
  -2  -1   2    11961.66    12796.74    177.67 o 
  -1  -1   2      175.11      173.48     25.15 o 
   0  -1   2     1229.72     1261.08     28.45 o 
   1  -1   2    97151.81    84538.52   1298.86 o 
   2  -1   2    10231.31    10277.77    136.60 o 
   3  -1   2     2394.09     2488.28     54.82 o 
   4  -1   2      627.00      505.46     29.49 o 
   5  -1   2     1091.57      989.96     45.04 o 
   6  -1   2      718.03      682.08     45.89 o 
   7  -1   2     6319.03     6378.06    140.49 o 
   8  -1   2     4071.26     4046.57    210.63 o 
   9  -1   2     4234.52     4586.91    134.83 o 
  10  -1   2      372.27      414.00     94.63 o 
  11  -1   2       46.16       -4.23     64.35 o 
  12  -1   2      251.83      124.04     86.71 o 
 -12   0   2     1495.90     1632.77    154.10 o 
 -11   0   2      201.50      120.78     83.89 o 
 -10   0   2        4.48      -38.74     57.08 o 
  -9   0   2     2048.15     1984.70    131.85 o 
  -8   0   2      608.47      577.75     73.96 o 
  -7   0   2     5313.65     5367.92    127.20 o 
  -6   0   2    15371.14    15528.16    236.89 o 
  -5   0   2     7909.70     8260.13    144.87 o 
  -4   0   2      629.16      600.29     67.01 o 
  -3   0   2      123.80      116.60     16.38 o 
  -2   0   2     4813.16     4923.42     91.47 o 
  -1   0   2    15618.37    15163.39    192.77 o 
   0   0   2      115.80      121.70      9.67 o 
   1   0   2     8968.98     9213.25     91.37 o 
   2   0   2     8623.25     9046.59    125.56 o 
   3   0   2      165.42      169.23     24.15 o 
   4   0   2       36.48       10.21     12.65 o 
   5   0   2     3364.08     3069.33     78.54 o 
   6   0   2       75.33       46.79     21.35 o 
   7   0   2     2209.32     2183.38    108.95 o 
   8   0   2     1834.31     1714.95     76.61 o 
   9   0   2     1955.36     1931.97     86.80 o 
  10   0   2     3485.09     3583.67    124.64 o 
  11   0   2      138.21       79.65     48.66 o 
 -11   1   2      384.09      309.50     96.91 o 
 -10   1   2     1131.86     1233.64    129.90 o 
  -9   1   2     1449.88     1497.82     82.62 o 
  -8   1   2     1769.41     1835.76     83.46 o 
  -7   1   2      598.65      510.68     51.22 o 
  -6   1   2      311.89      315.39     48.13 o 
  -5   1   2        5.90      -10.77     18.18 o 
  -4   1   2      502.93      511.66     36.22 o 
  -3   1   2    25157.16    27175.49    483.78 o 
  -2   1   2    11487.64    11308.52    232.34 o 
  -1   1   2    17778.55    18771.69    331.20 o 
   0   1   2    11025.51    11641.57    255.78 o 
   1   1   2      160.72      133.66     10.37 o 
   2   1   2    13632.79    14411.15    185.24 o 
   3   1   2       23.84       28.09     12.93 o 
   4   1   2     7208.91     7248.56    124.17 o 
   5   1   2    23310.49    23097.54    333.59 o 
   6   1   2    30102.41    29750.18    389.48 o 
   7   1   2     6680.30     6780.62    202.06 o 
   8   1   2     1279.48     1148.25     64.31 o 
   9   1   2     1164.86      959.90     64.86 o 
  10   1   2      114.35      122.96     43.97 o 
  11   1   2      731.34      851.05    271.51 o 
  12   1   2     2104.06     2468.26    165.06 o 
 -11   2   2       82.52       18.88     79.11 o 
 -10   2   2      593.91      759.31    110.04 o 
  -9   2   2     1264.30     1167.28     77.91 o 
  -8   2   2     2440.83     2471.93     98.80 o 
  -7   2   2       10.40      -33.86     26.73 o 
  -6   2   2       99.93       72.38     28.99 o 
  -5   2   2    18215.04    18770.29    360.12 o 
  -4   2   2    11173.46    11875.39    190.49 o 
  -3   2   2    14555.99    15437.67    313.94 o 
  -2   2   2     6583.90     6030.71    155.62 o 
  -1   2   2     5099.99     5850.14    143.90 o 
   0   2   2     2048.24     2107.22     71.30 o 
   2   2   2    68006.05    67162.23   1623.82 o 
   3   2   2    18193.08    18917.49    242.60 o 
   4   2   2     1796.73     1878.50     56.41 o 
   5   2   2       92.13       62.91     19.60 o 
   6   2   2     5803.22     6334.37    156.54 o 
   7   2   2       53.82       -4.89     24.43 o 
   8   2   2      235.17      183.28     37.90 o 
   9   2   2     2367.94     2356.16     93.84 o 
  10   2   2     2448.50     2404.72    101.97 o 
  11   2   2      622.33      841.49    194.25 o 
  12   2   2     1110.73     1322.41    127.40 o 
  13   2   2      145.73      195.55     81.93 o 
 -10   3   2      445.68      470.67     72.70 o 
  -9   3   2      310.73      184.78     52.71 o 
  -8   3   2      355.45      299.10     53.36 o 
  -7   3   2     3606.68     3450.35    115.02 o 
  -6   3   2     4931.08     5086.31    131.28 o 
  -5   3   2     9510.20    10244.36    295.28 o 
  -4   3   2     8547.28     8950.68    164.59 o 
  -3   3   2      303.17      331.42     50.90 o 
  -2   3   2     2650.45     2871.95    106.46 o 
  -1   3   2     2188.73     2236.03     86.38 o 
   0   3   2     1251.20     1139.45     57.08 o 
   1   3   2       37.71       39.51     17.09 o 
   2   3   2     4696.62     5225.10     92.59 o 
   3   3   2    43310.03    44261.23    463.96 o 
   4   3   2     4294.83     4299.20     64.08 o 
   5   3   2     2155.69     2327.95     69.17 o 
   6   3   2       93.10       66.98     23.67 o 
   7   3   2      318.35      253.84     37.16 o 
   8   3   2     2008.71     1982.47     80.52 o 
   9   3   2     4274.78     4189.96    124.29 o 
  10   3   2     5940.97     5919.89    254.86 o 
  11   3   2     1049.02     1188.39    127.08 o 
  12   3   2      273.31      407.27     89.42 o 
  13   3   2      503.07      486.60    107.11 o 
 -10   4   2        0.25      -62.72     75.31 o 
  -9   4   2     1115.44     1139.01    133.26 o 
  -8   4   2     1778.10     1632.43     91.96 o 
  -7   4   2     1773.83     1871.78    126.15 o 
  -6   4   2     3619.02     3761.65    118.08 o 
  -5   4   2      701.68      813.31     58.08 o 
  -4   4   2    14292.15    14688.04    237.72 o 
  -3   4   2     4979.71     5478.77    121.28 o 
  -2   4   2      788.24      737.60     60.12 o 
  -1   4   2    13853.89    14439.73    299.40 o 
   0   4   2    18294.63    18229.20    346.50 o 
   1   4   2     2692.33     2619.45    146.07 o 
   2   4   2    13146.15    14064.69    288.55 o 
   3   4   2     5240.46     5286.57    100.61 o 
   4   4   2      202.33      251.63     17.74 o 
   5   4   2     9564.23    10154.18    126.82 o 
   6   4   2    26778.96    27297.98    464.89 o 
   7   4   2    14183.84    14488.59    235.63 o 
   8   4   2     5909.48     5735.27    138.21 o 
   9   4   2       59.21       58.34     33.03 o 
  10   4   2       60.47       37.84     38.62 o 
  11   4   2       22.12      -43.84     53.93 o 
  12   4   2      158.17       77.70     66.52 o 
  13   4   2      615.77      755.29    125.34 o 
  14   4   2      717.65     1140.97    151.82 o 
  -9   5   2      760.03      532.72    117.74 o 
  -8   5   2     3597.82     4210.64    211.18 o 
  -7   5   2     1996.26     2127.41     99.91 o 
  -6   5   2     3954.19     3994.29    127.49 o 
  -5   5   2      985.63      980.16     63.84 o 
  -4   5   2     7121.44     7033.86    177.43 o 
  -3   5   2     5636.50     5705.71    131.47 o 
  -2   5   2    11871.15    13021.93    296.36 o 
  -1   5   2     5541.39     5637.33    167.23 o 
   0   5   2    14713.58    14779.50    307.22 o 
   1   5   2     2177.82     2302.11     62.81 o 
   2   5   2     3551.47     3801.41    129.25 o 
   3   5   2     4826.77     4723.17    151.60 o 
   4   5   2     7446.53     7448.63    146.45 o 
   5   5   2     2771.20     2824.13     57.77 o 
   6   5   2     3336.20     3434.61     67.40 o 
   7   5   2      907.72      898.32     40.21 o 
   8   5   2     6765.07     7149.75    449.38 o 
   9   5   2      185.58      163.40     38.47 o 
  10   5   2      849.34     1017.36    111.23 o 
  11   5   2     2066.40     2100.60    145.20 o 
  12   5   2     2344.66     2492.78    165.60 o 
  13   5   2      608.15      592.08    109.82 o 
  14   5   2     1421.18     1648.62    156.92 o 
  -9   6   2       56.48      -42.65     74.88 o 
  -8   6   2        6.48      -21.05     60.55 o 
  -7   6   2      269.49      294.63     87.03 o 
  -6   6   2      158.03       90.90     57.41 o 
  -5   6   2      305.39      249.12     48.15 o 
  -4   6   2     6848.51     7145.65    206.73 o 
  -3   6   2     1478.81     1631.89     73.54 o 
  -2   6   2     2525.33     2689.20    122.30 o 
  -1   6   2     1012.83      917.63     73.25 o 
   0   6   2     1516.28     1570.81     86.92 o 
   1   6   2     2429.04     2465.79    102.44 o 
   2   6   2      925.70      835.49     67.50 o 
   3   6   2     9939.79    10359.31    260.34 o 
   4   6   2    27173.80    26654.93    517.74 o 
   5   6   2     1818.13     1683.98     58.60 o 
   6   6   2     3119.36     2972.92     92.55 o 
   7   6   2      170.01      148.94     35.52 o 
   8   6   2      986.75     1006.05     42.94 o 
   9   6   2     1616.24     1540.36     73.54 o 
  10   6   2     5237.22     5272.93    222.79 o 
  11   6   2     2928.97     3031.15    177.10 o 
  12   6   2     1998.17     2263.81    163.43 o 
  13   6   2       51.72        8.90     71.62 o 
  14   6   2      367.24      342.16    113.94 o 
  -8   7   2      102.31       48.51     85.73 o 
  -7   7   2      195.38      114.16     86.27 o 
  -6   7   2      905.95      775.15    117.96 o 
  -5   7   2      215.48      229.19     73.68 o 
  -4   7   2     6327.65     6655.49    167.01 o 
  -3   7   2      833.60      896.08     61.70 o 
  -2   7   2      141.06       99.23     65.00 o 
  -1   7   2     1337.84     1352.58     91.05 o 
   0   7   2    13113.74    13378.09    312.75 o 
   1   7   2    12122.87    12500.25    194.71 o 
   2   7   2    29056.09    30640.60    578.30 o 
   3   7   2     3399.13     3302.66    140.75 o 
   4   7   2     6553.17     6657.73    209.66 o 
   5   7   2      231.50      230.71     65.17 o 
   6   7   2     3104.38     2869.55     84.10 o 
   7   7   2     5585.71     5715.91    126.70 o 
   8   7   2     7521.25     7842.68    162.75 o 
   9   7   2     1022.23     1103.64    103.64 o 
  10   7   2     1141.94     1044.71    121.22 o 
  11   7   2      244.67      248.29     83.23 o 
  12   7   2       85.32       28.43     66.96 o 
  13   7   2       26.30      -86.71     63.48 o 
  14   7   2      216.17      359.09    112.43 o 
  -7   8   2     1418.17     1549.87    155.18 o 
  -6   8   2     3522.50     3479.00    207.81 o 
  -5   8   2      339.22      282.04     86.60 o 
  -4   8   2      143.16      135.11     68.15 o 
  -3   8   2      973.96     1019.37    103.96 o 
  -2   8   2     5269.56     5300.43    143.91 o 
  -1   8   2     1692.45     1876.51    112.53 o 
   0   8   2     7156.15     7521.87    225.28 o 
   1   8   2     1925.54     2016.89     77.43 o 
   2   8   2     3409.47     3359.43     94.39 o 
   3   8   2      140.03      109.39     42.97 o 
   4   8   2     3060.99     3178.41    146.50 o 
   5   8   2      386.25      470.94     76.61 o 
   6   8   2      887.12      741.39     97.50 o 
   7   8   2      754.26      874.34    102.22 o 
   8   8   2     7924.25     7846.78    272.71 o 
   9   8   2     6771.69     6659.58    256.97 o 
  10   8   2      858.31      882.69    117.63 o 
  11   8   2      249.40      180.68     73.03 o 
  12   8   2     1502.66     1596.75    149.00 o 
  13   8   2      274.03      280.30     96.91 o 
  -6   9   2       12.96      -28.87     72.27 o 
  -5   9   2      132.47      111.01     83.13 o 
  -4   9   2      540.72      574.39    105.48 o 
  -3   9   2     1141.83     1224.42    121.54 o 
  -2   9   2     5787.78     6246.56    251.22 o 
  -1   9   2     1143.31     1231.31     74.25 o 
   0   9   2     2176.21     2400.11    129.14 o 
   1   9   2     2336.12     2374.07    126.97 o 
   2   9   2     1063.16     1064.70     59.22 o 
   3   9   2       33.57       12.81     42.43 o 
   4   9   2    12393.63    12867.07    341.94 o 
   5   9   2     7798.81     7472.71    248.29 o 
   6   9   2     7281.24     7443.46    162.84 o 
   7   9   2     1833.12     1893.65    131.20 o 
   8   9   2        4.48      -52.41     43.30 o 
   9   9   2      134.18      111.77     60.44 o 
  10   9   2     2263.55     2463.16    167.44 o 
  11   9   2     1467.56     1496.69    162.13 o 
  12   9   2     3978.56     4353.67    236.35 o 
  13   9   2      639.05      725.45    132.39 o 
  -5  10   2      401.64      424.96    111.45 o 
  -4  10   2     1791.19     1861.21    161.37 o 
  -3  10   2     1948.86     1962.24    156.92 o 
  -2  10   2     3789.94     4211.83    218.67 o 
  -1  10   2      564.59      429.84     89.20 o 
   0  10   2      779.32      860.99     97.34 o 
   1  10   2     1463.98     1363.97    104.29 o 
   2  10   2     5141.16     4897.69    266.09 o 
   3  10   2     2042.39     2007.51     91.48 o 
   4  10   2     3483.74     3555.51    171.03 o 
   5  10   2      958.17      807.81    100.49 o 
   6  10   2       67.47       -1.52     42.43 o 
   7  10   2      787.35      927.73    115.14 o 
   8  10   2     3604.61     3413.24    187.52 o 
   9  10   2     1098.71      963.86    131.09 o 
  10  10   2     3158.04     3252.09    200.98 o 
  11  10   2      830.16      920.46    139.77 o 
  12  10   2      586.25      330.87     98.54 o 
  13  10   2      573.22      546.72    126.97 o 
  -3  11   2       22.32      -11.83     67.50 o 
  -2  11   2      241.07      139.12     82.47 o 
  -1  11   2       59.10      146.83     78.03 o 
   0  11   2      611.52      593.81    107.33 o 
   2  11   2     5130.84     4909.99    133.17 o 
   3  11   2     2351.64     2230.37     91.82 o 
   4  11   2      406.00      254.15     70.86 o 
   5  11   2       99.42       32.66     51.22 o 
   6  11   2       13.78        0.00     48.40 o 
   7  11   2      104.72        2.06     51.55 o 
   8  11   2     2869.11     2597.83    171.35 o 
   9  11   2     3043.32     2937.93    189.58 o 
  10  11   2     2842.73     2712.75    188.06 o 
  11  11   2     1029.54     1222.25    161.80 o 
  12  11   2      107.06       -8.46     80.09 o 
  -2  12   2      985.55     1050.68    157.57 o 
  -1  12   2     1239.24     1337.39    163.54 o 
   0  12   2     3035.54     3600.22    216.49 o 
   1  12   2     2187.99     2281.17    169.72 o 
   3  12   2      736.81      795.58     76.40 o 
   4  12   2      710.99      723.95     69.31 o 
   5  12   2     1189.09     1154.86    129.35 o 
   6  12   2     6096.87     6030.93    252.41 o 
   7  12   2     2617.61     2407.27    164.62 o 
   8  12   2     1016.00      827.24    124.04 o 
   9  12   2      383.43      350.19     98.32 o 
  10  12   2       53.95      -16.60     69.78 o 
  11  12   2        8.68       -2.39     78.03 o 
   0  13   2       42.06       51.33     86.71 o 
   1  13   2       79.51       86.38     84.43 o 
   2  13   2     1418.08     1569.40    152.69 o 
   6  13   2     1042.54      855.45    126.97 o 
   7  13   2     1171.09      878.57    132.72 o 
   8  13   2       16.77       15.95     66.41 o 
   9  13   2       77.70       63.16     81.61 o 
  10  13   2     1084.95      792.73    137.38 o 
   3  14   2     1416.18     1875.96    200.76 o 
   4  14   2     1145.01     1715.90    184.92 o 
   7  14   2        0.03      -52.63     63.48 o 
   8  14   2      492.32      372.98    107.43 o 
  -7 -13   3       69.07       -6.73     75.75 o 
  -6 -13   3      282.88      260.77     97.99 o 
  -5 -13   3     2616.87     2803.91    192.51 o 
  -4 -13   3     2275.08     2122.63    167.34 o 
  -3 -13   3     2392.22     1991.75    167.99 o 
  -9 -12   3      127.40       77.48     90.18 o 
  -8 -12   3      564.08      585.16    110.20 o 
  -7 -12   3     1517.71     1579.82    140.86 o 
  -6 -12   3      585.90      542.05    112.32 o 
  -5 -12   3     1193.01     1235.59    145.31 o 
  -4 -12   3      368.75      372.87     93.54 o 
  -3 -12   3      614.96      516.33    107.98 o 
  -1 -12   3      185.66      202.71     80.41 o 
   0 -12   3      433.37      376.56     92.57 o 
   1 -12   3      549.70      640.69    124.04 o 
 -10 -11   3       27.10      -27.35     69.13 o 
  -9 -11   3      947.34      596.67    105.37 o 
  -8 -11   3      639.28      615.47     81.41 o 
  -7 -11   3     3348.71     3671.13    227.56 o 
  -6 -11   3     2223.64     2257.79    110.15 o 
  -5 -11   3      833.01      814.76    122.19 o 
  -4 -11   3       99.61       75.75     66.74 o 
  -3 -11   3      279.75      307.22     87.03 o 
  -2 -11   3      498.70      621.38     87.90 o 
  -1 -11   3     2630.33     2663.81    152.90 o 
   0 -11   3     3627.59     3860.56    195.88 o 
   1 -11   3     3847.76     3769.83    201.84 o 
   2 -11   3      419.35      355.07     97.88 o 
   3 -11   3      449.06      445.58    112.10 o 
 -11 -10   3     1332.21     1154.42    167.99 o 
 -10 -10   3     1712.02     1864.79    109.89 o 
  -9 -10   3     3514.77     3397.71    140.73 o 
  -8 -10   3      810.15      970.64    125.77 o 
  -7 -10   3      411.62      403.30     62.37 o 
  -6 -10   3     1024.07     1019.79     86.79 o 
  -5 -10   3     1056.22     1093.16     76.46 o 
  -4 -10   3     8397.89     8424.42    295.50 o 
  -3 -10   3    11374.02    10817.04    343.14 o 
  -2 -10   3     3089.80     3294.63    150.95 o 
  -1 -10   3     1515.05     1434.18    108.08 o 
   0 -10   3      642.95      614.65     97.56 o 
   1 -10   3       36.46       57.73     57.62 o 
   2 -10   3       58.47       -7.05     59.36 o 
   3 -10   3      723.42      723.49    121.11 o 
   4 -10   3      677.49      581.99    121.43 o 
   5 -10   3     1068.25     1208.47    163.32 o 
 -12  -9   3      389.82      364.73    115.57 o 
 -11  -9   3     1067.33     1302.55    163.75 o 
 -10  -9   3     1113.13     1219.51     92.67 o 
  -9  -9   3      270.89      300.94    131.47 o 
  -8  -9   3       98.59       35.24     41.26 o 
  -7  -9   3      591.33      695.70    148.89 o 
  -6  -9   3      435.22      358.16     56.97 o 
  -5  -9   3     1232.55     1267.03     77.53 o 
  -4  -9   3     1792.82     1902.38     88.31 o 
  -3  -9   3     3959.75     3847.81    120.26 o 
  -2  -9   3     4188.61     4572.22    167.77 o 
  -1  -9   3      893.52      885.73     85.73 o 
   0  -9   3       45.60       24.74     45.36 o 
   1  -9   3     2366.37     2268.48    141.62 o 
   2  -9   3     1517.26     1518.61    123.28 o 
   3  -9   3     3297.37     3352.69    187.52 o 
   4  -9   3     3695.03     3831.04    213.67 o 
   5  -9   3     1714.74     1660.99    152.58 o 
   6  -9   3      707.62      625.94    128.27 o 
 -12  -8   3     1241.30     1148.89    161.58 o 
 -11  -8   3      204.37      103.17     56.64 o 
 -10  -8   3     1335.35     1364.74     96.12 o 
  -9  -8   3      159.69       86.24     46.52 o 
  -8  -8   3        0.83      -46.81     31.21 o 
  -7  -8   3     3512.66     3395.18    155.89 o 
  -6  -8   3     8390.01     8354.28    194.12 o 
  -5  -8   3     6497.48     6334.59    161.14 o 
  -4  -8   3     5417.16     5470.60    142.70 o 
  -3  -8   3      325.39      273.11     32.01 o 
  -2  -8   3      520.06      378.31     86.00 o 
  -1  -8   3      718.86      722.41     76.83 o 
   0  -8   3     1147.75     1052.74     88.23 o 
   1  -8   3     6310.35     6622.79    228.00 o 
   2  -8   3     8443.41     8651.23    279.76 o 
   3  -8   3      351.67      355.51     81.06 o 
   4  -8   3       32.65      -29.84     51.44 o 
   5  -8   3      635.64      610.85    110.58 o 
   6  -8   3       17.41      -11.83     63.48 o 
   7  -8   3      680.21      814.22    139.01 o 
 -12  -7   3     1753.04     1622.14    159.31 o 
 -11  -7   3      360.01      223.44     90.07 o 
 -10  -7   3     1516.87     1589.53     95.34 o 
  -9  -7   3     4552.98     4769.16    151.66 o 
  -8  -7   3     3778.68     3710.82    184.54 o 
  -7  -7   3     2436.60     2383.19     99.05 o 
  -6  -7   3     5271.42     4917.66    139.00 o 
  -5  -7   3      529.83      482.37     54.47 o 
  -4  -7   3      247.07      224.78     87.36 o 
  -3  -7   3     6115.24     6173.23    106.68 o 
  -2  -7   3     3206.41     3278.78     93.41 o 
  -1  -7   3     2141.74     2158.89     68.41 o 
   0  -7   3     1015.66      991.86     76.51 o 
   1  -7   3       24.50       -9.33     34.07 o 
   2  -7   3     2428.25     2357.57    131.42 o 
   3  -7   3       23.05      -10.09     43.19 o 
   4  -7   3       16.96       -0.43     51.22 o 
   5  -7   3     2572.78     2745.85    169.07 o 
   6  -7   3     2799.50     3012.48    187.74 o 
   7  -7   3      762.51      787.41    127.94 o 
   8  -7   3     1291.05     1391.75    171.79 o 
 -12  -6   3       89.18       68.48     79.87 o 
 -11  -6   3      810.25      902.01    129.35 o 
 -10  -6   3     1188.21     1397.64     89.13 o 
  -9  -6   3     1014.65      955.98     91.16 o 
  -8  -6   3     2566.92     2440.95    142.00 o 
  -7  -6   3      462.69      630.24     91.10 o 
  -6  -6   3     1932.02     1861.10     82.74 o 
  -5  -6   3      515.25      556.46     53.06 o 
  -4  -6   3       11.07        6.03     14.70 o 
  -3  -6   3     2658.28     2773.71     84.93 o 
  -2  -6   3    11733.02    11975.86    185.27 o 
  -1  -6   3     8348.99     8545.17    143.88 o 
   0  -6   3     8702.78     9038.26    146.60 o 
   1  -6   3      284.51      351.06     58.27 o 
   2  -6   3     1688.19     1671.19    104.72 o 
   3  -6   3     4766.26     5031.04    194.14 o 
   4  -6   3     5093.09     5119.70    208.14 o 
   5  -6   3     1360.90     1188.50    111.99 o 
   6  -6   3     3449.79     3432.01    190.78 o 
   7  -6   3      434.47      364.41     92.78 o 
   8  -6   3      213.99       99.73     87.14 o 
   9  -6   3     1206.42     1204.34    162.89 o 
 -12  -5   3      656.38      776.02    126.64 o 
 -11  -5   3      990.67      984.05    134.24 o 
 -10  -5   3     3049.32     3151.17    186.76 o 
  -9  -5   3      198.99      204.37     48.45 o 
  -8  -5   3     2477.20     2248.97    115.08 o 
  -7  -5   3      119.20      107.36     35.75 o 
  -6  -5   3     3688.14     3650.41    129.79 o 
  -5  -5   3    28005.66    28180.36    863.92 o 
  -4  -5   3    26842.21    27980.72    292.16 o 
  -3  -5   3      124.70      128.96     24.93 o 
  -2  -5   3     2168.68     2194.07     52.59 o 
  -1  -5   3      326.77      374.20     43.46 o 
   0  -5   3       42.62       26.25     14.95 o 
   1  -5   3     4033.69     4077.54     77.29 o 
   2  -5   3    21940.70    23051.32    512.32 o 
   3  -5   3     5709.24     6028.00    202.17 o 
   4  -5   3     2073.12     2107.54    125.34 o 
   5  -5   3       29.83       46.23     47.31 o 
   6  -5   3      486.86      458.71     88.12 o 
   7  -5   3       13.94      -14.00     56.21 o 
   8  -5   3      291.42      119.05     83.67 o 
   9  -5   3     1095.74     1045.25    147.04 o 
  10  -5   3     1907.93     1733.59    167.44 o 
 -12  -4   3     3680.79     4071.52    231.69 o 
 -11  -4   3      884.86      900.81    128.81 o 
 -10  -4   3      383.32      414.22     90.83 o 
  -9  -4   3     1803.56     1660.66    128.59 o 
  -8  -4   3      755.06      720.72     66.48 o 
  -7  -4   3     1236.46     1226.21     68.73 o 
  -6  -4   3     2199.94     2059.15     81.78 o 
  -5  -4   3       37.36       -1.58     22.63 o 
  -4  -4   3     5980.04     5892.07    129.41 o 
  -3  -4   3      377.19      431.46     37.19 o 
  -2  -4   3      807.11      808.69     31.39 o 
  -1  -4   3     5525.20     5268.65     81.15 o 
   0  -4   3     6268.86     6420.41    106.13 o 
   1  -4   3     1254.37     1362.25     53.34 o 
   2  -4   3    15068.87    15441.68    334.67 o 
   3  -4   3    13734.32    14112.41    191.76 o 
   4  -4   3    10562.83    10919.70    292.35 o 
   5  -4   3        5.81      -15.19     34.83 o 
   6  -4   3      795.87      823.77     99.08 o 
   7  -4   3      920.63     1000.54    118.39 o 
   8  -4   3     3967.55     3905.59    203.91 o 
   9  -4   3      725.88      659.25    121.32 o 
  10  -4   3      969.03      961.80    143.46 o 
 -12  -3   3        0.85      -61.96     61.96 o 
 -11  -3   3       31.87       71.30     72.49 o 
 -10  -3   3       57.11      -14.54     50.79 o 
  -9  -3   3      817.26      655.67     96.26 o 
  -8  -3   3     4755.96     4850.14    201.63 o 
  -7  -3   3      696.21      740.12     63.27 o 
  -6  -3   3     5924.08     5848.18    140.17 o 
  -5  -3   3       54.32       57.04     26.05 o 
  -4  -3   3     1883.22     1858.35    114.32 o 
  -3  -3   3       13.76       17.96     17.00 o 
  -2  -3   3    11046.76    11201.65    131.99 o 
  -1  -3   3    23362.73    23244.49    281.38 o 
   0  -3   3    47199.65    46772.93    524.19 o 
   1  -3   3    10272.07    10369.08    229.52 o 
   2  -3   3      894.79      835.27     61.10 o 
   3  -3   3     4938.27     4805.56    197.67 o 
   4  -3   3     6343.46     6401.82    109.96 o 
   5  -3   3      962.87      862.38     42.49 o 
   6  -3   3     7553.13     7882.15    255.02 o 
   7  -3   3     2528.81     2460.88    145.63 o 
   8  -3   3     2640.21     2625.29    160.82 o 
   9  -3   3       92.58       38.09     70.21 o 
  10  -3   3      318.72      156.16     86.16 o 
  11  -3   3       14.52      -74.01     74.88 o 
 -12  -2   3      254.30      250.90     99.95 o 
 -11  -2   3     1228.12     1261.96    142.27 o 
 -10  -2   3     3367.18     3414.98    189.58 o 
  -9  -2   3     1324.65     1336.08    114.70 o 
  -8  -2   3     5497.91     5280.42    209.98 o 
  -7  -2   3     1061.02      935.54     86.60 o 
  -6  -2   3       26.15      -24.15     16.10 o 
  -5  -2   3     9022.30     8659.55    182.21 o 
  -4  -2   3    28444.93    27415.52    339.04 o 
  -3  -2   3     6096.05     6271.95    121.53 o 
  -2  -2   3     5807.90     5695.96     75.73 o 
  -1  -2   3       12.37       53.51     18.31 o 
   0  -2   3      714.06      756.78     31.07 o 
   1  -2   3       72.35       72.27     24.31 o 
   2  -2   3      572.87      566.90     48.94 o 
   3  -2   3     2116.94     1953.12     43.85 o 
   4  -2   3    10564.13    10575.75    157.90 o 
   5  -2   3       22.25       13.10     17.34 o 
   6  -2   3     2603.32     2736.77     80.54 o 
   7  -2   3      552.00      575.75     90.56 o 
   8  -2   3      422.88      400.76     82.04 o 
   9  -2   3        3.28      -38.63     50.46 o 
  10  -2   3     3045.94     2993.82    187.41 o 
  11  -2   3     2211.61     1850.57    159.63 o 
  12  -2   3     2150.12     2204.23    187.09 o 
 -12  -1   3     1615.15     1615.95    152.03 o 
 -11  -1   3     1298.03     1491.48    158.33 o 
 -10  -1   3     1350.43     1291.48    126.75 o 
  -9  -1   3       17.06      -48.29     45.25 o 
  -8  -1   3      914.12      973.09    105.70 o 
  -7  -1   3      899.79      826.68     52.46 o 
  -6  -1   3     1472.15     1473.29     57.21 o 
  -5  -1   3       18.06       15.50     15.43 o 
  -4  -1   3     9795.13     9921.12    185.72 o 
  -3  -1   3     7413.66     7140.65    132.26 o 
  -2  -1   3     8241.00     8691.27    141.94 o 
  -1  -1   3       58.99       80.20     11.28 o 
   0  -1   3      681.04      640.15     22.26 o 
   1  -1   3     4154.24     4062.80     97.99 o 
   2  -1   3     2630.00     2305.70     91.70 o 
   3  -1   3     1733.21     1741.40     44.30 o 
   4  -1   3    24651.19    24034.28    444.55 o 
   5  -1   3     7805.50     7057.27    230.39 o 
   6  -1   3      193.34      191.52     30.25 o 
   7  -1   3     1683.86     1543.72     65.71 o 
   8  -1   3     6239.49     5929.26    197.07 o 
   9  -1   3     1297.04     1130.77    109.50 o 
  10  -1   3     2867.19     2849.49    174.39 o 
  11  -1   3      724.89      433.53    101.14 o 
  12  -1   3      527.55      383.61    112.64 o 
 -12   0   3      413.44      400.00    112.21 o 
 -11   0   3      190.78      220.51     85.73 o 
 -10   0   3      197.90       55.24     65.22 o 
  -9   0   3      143.80      155.62     71.73 o 
  -8   0   3     2137.51     2076.83    133.48 o 
  -7   0   3     1946.04     1903.01    108.08 o 
  -6   0   3    17610.84    18014.98    267.84 o 
  -5   0   3     3619.39     3605.43     88.63 o 
  -4   0   3     5177.49     5378.00    103.69 o 
  -3   0   3     1793.10     1718.29     84.32 o 
  -2   0   3      322.13      359.21     29.91 o 
  -1   0   3      625.90      688.50     35.46 o 
   0   0   3    71493.06    69715.37    620.90 o 
   1   0   3    45779.48    46482.45    423.14 o 
   2   0   3     7414.64     7412.11    128.27 o 
   3   0   3      488.98      416.10     25.81 o 
   4   0   3     4326.80     4320.56     88.60 o 
   5   0   3        5.93        2.72     17.96 o 
   6   0   3     4562.56     4606.69    107.19 o 
   7   0   3     1852.38     1841.13     71.91 o 
   8   0   3     2846.53     2861.62     96.71 o 
   9   0   3      243.86      164.33     43.01 o 
  10   0   3      219.09      239.45     67.39 o 
  11   0   3        8.99      -78.13     52.09 o 
  12   0   3       27.88       50.24     77.81 o 
 -11   1   3       93.89       72.16     77.37 o 
 -10   1   3     2423.03     2435.49    165.27 o 
  -9   1   3     1567.19     1578.41    125.77 o 
  -8   1   3     4675.80     4765.93    133.02 o 
  -7   1   3     1636.45     1630.48     74.93 o 
  -6   1   3     3368.37     3047.54    286.54 o 
  -5   1   3       75.22       40.88     23.00 o 
  -4   1   3    13057.73    13045.33    199.24 o 
  -3   1   3     9274.76     9484.21    228.43 o 
  -2   1   3    26406.85    27055.58    482.26 o 
  -1   1   3    11910.33    12266.85    248.62 o 
   0   1   3     1270.71     1313.81     31.49 o 
   1   1   3     3010.19     3075.18     58.59 o 
   2   1   3    16176.44    16756.78    170.76 o 
   3   1   3     1244.77     1351.91     45.17 o 
   4   1   3     6315.21     6163.56    113.91 o 
   5   1   3     1480.13     1261.53     52.25 o 
   6   1   3     4171.95     4039.81    101.15 o 
   7   1   3     2944.97     2934.91    161.96 o 
   8   1   3     4300.54     4227.97    116.82 o 
   9   1   3     1100.15      995.95     67.64 o 
  10   1   3      176.39      111.95     43.26 o 
  11   1   3      671.84      530.76    249.05 o 
  12   1   3     4699.50     4798.81    237.98 o 
 -11   2   3       54.67      172.65     91.59 o 
 -10   2   3     1304.21     1334.56    133.80 o 
  -9   2   3      713.15      957.68    121.43 o 
  -8   2   3      198.48      152.00     44.35 o 
  -7   2   3        0.38        5.53     46.12 o 
  -6   2   3      591.24      624.22     55.10 o 
  -5   2   3     8058.93     8136.98    160.35 o 
  -4   2   3      467.77      500.71     66.30 o 
  -3   2   3     7817.98     7840.48    206.40 o 
  -2   2   3    12287.05    11902.67    261.53 o 
  -1   2   3      788.67      894.85     56.54 o 
   0   2   3     6158.30     6928.71    163.00 o 
   1   2   3      702.47      685.58     23.24 o 
   2   2   3      305.89      268.86     23.00 o 
   3   2   3    20529.81    21405.94    275.18 o 
   4   2   3    14543.08    14411.52    570.48 o 
   5   2   3    21678.27    22144.02    325.94 o 
   6   2   3     9958.61    10266.91    247.42 o 
   7   2   3      334.52      248.76     36.67 o 
   8   2   3     5173.61     4744.43    181.93 o 
   9   2   3     2183.21     2148.90     92.30 o 
  10   2   3     1748.23     1784.32     88.12 o 
  11   2   3      647.88      726.87     75.28 o 
  12   2   3     1458.18     1742.16    139.01 o 
 -10   3   3      551.08      496.69    104.83 o 
  -9   3   3      932.81     1078.73    149.21 o 
  -8   3   3      408.40      271.13     53.18 o 
  -7   3   3       57.88       74.35     50.84 o 
  -6   3   3    10079.25    10812.28    209.94 o 
  -5   3   3     6973.03     7172.07    348.02 o 
  -4   3   3     5374.31     5066.36    119.54 o 
  -3   3   3     2616.43     2572.44    115.90 o 
  -2   3   3     1115.60     1147.37     71.95 o 
  -1   3   3      109.39      119.59     32.56 o 
   0   3   3    12127.60    12675.32    263.59 o 
   1   3   3     8859.89     9214.05    134.65 o 
   2   3   3    10443.83    10488.22    157.33 o 
   3   3   3    16163.01    17483.91    334.78 o 
   4   3   3     2601.55     2730.00     73.00 o 
   5   3   3      610.20      587.87     38.25 o 
   6   3   3     2129.27     2088.83    108.79 o 
   7   3   3      202.50      141.71     32.68 o 
   8   3   3     2601.31     2359.61     88.68 o 
   9   3   3     2866.01     2844.54    172.00 o 
  10   3   3     3311.94     3253.63    117.48 o 
  11   3   3     1601.93     1642.99     92.04 o 
  12   3   3       87.78       37.11     63.70 o 
  13   3   3      927.22     1066.52    139.45 o 
  14   3   3       10.31      -67.28     76.72 o 
  -9   4   3     1158.07     1244.94    100.32 o 
  -8   4   3     3655.58     3743.26    134.38 o 
  -7   4   3     2193.68     1939.70     91.69 o 
  -6   4   3     3825.54     3998.89    272.38 o 
  -5   4   3     3949.26     3928.17    115.98 o 
  -4   4   3       80.36       77.34     29.17 o 
  -3   4   3      879.06      920.89     77.59 o 
  -2   4   3     7846.77     8560.40    227.02 o 
  -1   4   3     1496.43     1473.90     83.02 o 
   0   4   3     2913.29     2650.35    103.74 o 
   1   4   3      259.59      254.19     25.49 o 
   2   4   3    12147.17    12288.78    266.85 o 
   3   4   3     8427.64     8328.79    230.66 o 
   4   4   3       70.99       83.49     13.67 o 
   5   4   3     2388.22     2371.11     73.10 o 
   6   4   3    14451.39    14376.17    228.29 o 
   7   4   3     2224.58     2165.98     79.61 o 
   8   4   3     4467.68     4504.84    123.80 o 
   9   4   3     8112.36     8006.44    225.01 o 
  10   4   3     1601.99     1498.77     82.10 o 
  11   4   3      301.49      311.56     81.93 o 
  12   4   3     2678.40     2839.18    173.30 o 
  13   4   3     1456.41     1468.48    142.59 o 
  14   4   3      838.66      936.84    143.14 o 
  -9   5   3     1170.76     1073.90    139.77 o 
  -8   5   3     1351.34     1445.25    131.09 o 
  -7   5   3     1562.12     1601.74     90.50 o 
  -6   5   3      222.05      223.94     49.83 o 
  -5   5   3     2524.29     2464.72    105.64 o 
  -4   5   3      119.70       47.95     37.11 o 
  -3   5   3      405.69      390.56     65.11 o 
  -2   5   3    16728.56    17762.14    384.59 o 
  -1   5   3    24554.87    26279.34    506.02 o 
   0   5   3     8012.33     7771.46    207.16 o 
   1   5   3     1518.86     1433.20     53.15 o 
   2   5   3     6573.20     6955.29    191.75 o 
   3   5   3      105.68       64.35     30.93 o 
   4   5   3     7318.77     7375.35    138.75 o 
   5   5   3    12569.55    12673.08    151.75 o 
   6   5   3    10385.66    10508.67    159.57 o 
   7   5   3     4794.91     4966.95    292.89 o 
   8   5   3     1307.43     1197.95    111.01 o 
   9   5   3       59.91       40.96     32.95 o 
  10   5   3      826.96      887.54    102.22 o 
  11   5   3      653.01      816.28    112.64 o 
  12   5   3      809.16      966.14    123.06 o 
  13   5   3      785.14      963.43    131.31 o 
  14   5   3      284.23      458.27    120.02 o 
  -8   6   3      467.57      307.76    100.38 o 
  -7   6   3      543.89      509.06     99.51 o 
  -6   6   3     2039.68     2059.16     99.80 o 
  -5   6   3     2554.31     2331.74     99.10 o 
  -4   6   3     6077.38     6390.24    221.05 o 
  -3   6   3     5074.22     4884.32    181.12 o 
  -2   6   3      300.72      390.99     62.94 o 
  -1   6   3     2361.60     2371.14    118.61 o 
   0   6   3      890.09      786.65     69.13 o 
   1   6   3      125.16       96.12     24.12 o 
   2   6   3    11933.07    12165.27    189.17 o 
   3   6   3     8964.16     9307.66    248.18 o 
   4   6   3     3689.69     3636.79    145.20 o 
   5   6   3     4547.66     4746.62     84.85 o 
   6   6   3       34.78       12.26     20.79 o 
   7   6   3     3209.85     3329.87    106.23 o 
   8   6   3        3.89      -30.03     21.30 o 
   9   6   3      576.24      537.17    125.23 o 
  10   6   3     3526.53     3345.53    172.76 o 
  11   6   3     2798.70     2806.73    168.42 o 
  12   6   3      199.10      274.12     86.82 o 
  13   6   3      859.71     1134.46    144.33 o 
  14   6   3        3.92      -50.79     76.18 o 
  -7   7   3      144.28       77.37     70.54 o 
  -6   7   3       55.13      109.60     70.10 o 
  -5   7   3     1408.78     1495.26     86.49 o 
  -4   7   3     1182.31     1081.82     73.90 o 
  -3   7   3     2319.56     2282.53     95.53 o 
  -2   7   3     1147.56     1211.83     97.67 o 
  -1   7   3        0.83      -41.02     30.60 o 
   0   7   3     1595.96     1619.43    101.68 o 
   1   7   3      279.30      159.41     44.71 o 
   2   7   3     7055.67     7280.88    143.01 o 
   3   7   3    31352.04    31469.57    607.05 o 
   4   7   3     5634.39     5850.46    199.67 o 
   5   7   3     3661.06     3605.04     98.26 o 
   6   7   3     1057.78      983.78     47.38 o 
   7   7   3     2576.84     2453.40     85.95 o 
   8   7   3     3094.82     3205.20    215.63 o 
   9   7   3     3736.87     3786.26    197.02 o 
  10   7   3     1470.71     1622.14    127.40 o 
  11   7   3     2287.16     2190.13    152.03 o 
  12   7   3      430.46      280.96     84.64 o 
  13   7   3     1089.47     1269.45    156.70 o 
  14   7   3      985.41     1409.98    168.64 o 
  -7   8   3     1434.91     1500.27    173.09 o 
  -6   8   3      425.19      309.39    102.22 o 
  -4   8   3      685.79      709.09    121.92 o 
  -3   8   3     1023.56     1075.12     74.03 o 
  -2   8   3     4091.01     4466.74    184.37 o 
  -1   8   3     8796.44     9432.13    277.81 o 
   0   8   3     8196.90     8233.64    246.77 o 
   1   8   3    10009.52     9927.84    274.77 o 
   2   8   3       10.21      -28.89     21.78 o 
   3   8   3       52.75       58.93     40.91 o 
   4   8   3     3958.55     4154.64    174.06 o 
   5   8   3     4277.50     4339.23    179.27 o 
   6   8   3     7093.81     7185.66    146.75 o 
   7   8   3     8073.85     8342.92    273.90 o 
   8   8   3     1802.71     1902.77    132.94 o 
   9   8   3     2123.86     2085.08    143.24 o 
  10   8   3        7.75      -13.35     48.18 o 
  11   8   3       28.84      -35.38     53.17 o 
  12   8   3       63.71       40.04     70.43 o 
  13   8   3      739.81      861.21    138.47 o 
  14   8   3      586.59      661.96    129.68 o 
  -6   9   3        3.50      -66.96     70.54 o 
  -5   9   3      595.71      510.91    114.70 o 
  -4   9   3     3170.05     3257.41    195.55 o 
  -3   9   3     3070.89     2949.76    178.08 o 
  -2   9   3     1768.28     1949.57     97.86 o 
  -1   9   3     2294.85     2467.72    141.07 o 
   0   9   3      446.80      522.30     76.29 o 
   1   9   3     2312.85     2285.08    128.81 o 
   2   9   3        3.86        3.75     25.15 o 
   3   9   3     1282.05     1214.83    162.72 o 
   4   9   3     3632.77     4073.79    180.58 o 
   5   9   3     2382.25     2256.11    135.54 o 
   6   9   3     1065.36      958.33     95.71 o 
   7   9   3     4660.17     4536.08    202.06 o 
   8   9   3     1393.67     1375.69    118.29 o 
   9   9   3      487.73      351.93     87.14 o 
  10   9   3      923.42      984.59    128.38 o 
  11   9   3     5360.91     5488.12    255.34 o 
  12   9   3     1730.07     1616.06    148.78 o 
  13   9   3     1968.30     2063.70    172.65 o 
  -4  10   3      513.24      496.58    119.80 o 
  -3  10   3     2241.94     2267.83    171.57 o 
  -2  10   3     1176.19     1263.70    142.70 o 
  -1  10   3     1760.84     1877.05    132.39 o 
   0  10   3       23.93      -58.38     43.84 o 
   1  10   3       19.16        0.11     50.57 o 
   2  10   3      228.26      215.49     43.80 o 
   3  10   3     4589.60     4124.78    120.65 o 
   4  10   3     6230.80     6174.94    234.73 o 
   5  10   3     7698.64     7928.82    273.58 o 
   6  10   3       26.95      -14.32     40.59 o 
   7  10   3      534.68      504.61     91.81 o 
   8  10   3     1730.17     1515.57    127.94 o 
   9  10   3     4252.06     4325.56    220.73 o 
  10  10   3     1527.11     1597.61    146.72 o 
  11  10   3     3141.90     3267.07    204.34 o 
  12  10   3      387.49      435.70    107.22 o 
  13  10   3       51.32       15.84     81.17 o 
  -3  11   3     1970.74     2189.15    181.66 o 
  -2  11   3      307.66      259.03     96.47 o 
  -1  11   3      395.88      528.16    106.89 o 
   1  11   3     6509.06     6677.05    248.83 o 
   2  11   3     1807.74     1706.67    127.51 o 
   3  11   3     1577.52     1561.89     78.27 o 
   4  11   3       11.44      -27.19     33.59 o 
   5  11   3       72.30       18.99     51.33 o 
   6  11   3       77.35        5.64     51.11 o 
   7  11   3     1895.52     1717.64    136.63 o 
   8  11   3     1362.91     1355.62    147.48 o 
   9  11   3     1855.42     1771.13    152.14 o 
  10  11   3      140.48      169.40     86.06 o 
  11  11   3      909.21     1070.97    148.24 o 
  12  11   3      283.51      293.54     97.78 o 
  -2  12   3      597.15      794.36    148.13 o 
  -1  12   3     1115.10     1286.60    165.93 o 
   0  12   3      768.60     1059.79    149.21 o 
   3  12   3      405.38      424.75     61.57 o 
   4  12   3       66.60       46.57     78.73 o 
   5  12   3     1733.83     1493.22    132.28 o 
   6  12   3     1702.72     1618.34    139.23 o 
   7  12   3     4348.29     4456.22    226.91 o 
   8  12   3     3128.62     2742.92    181.01 o 
   9  12   3     3463.81     3251.66    201.09 o 
  10  12   3      333.27      260.88     94.85 o 
  11  12   3      284.32      284.43    102.33 o 
  12  12   3      864.62     1075.42    161.48 o 
   0  13   3      341.96      390.88    119.70 o 
   1  13   3       26.44      -78.03     77.37 o 
   4  13   3     1580.98     1571.75    116.28 o 
   5  13   3     5076.21     5502.09    164.69 o 
   6  13   3     2111.46     1756.59    149.54 o 
   7  13   3      820.04      726.21    125.45 o 
   8  13   3        4.48      -50.03     62.83 o 
   9  13   3      435.24      319.05     96.69 o 
  10  13   3      438.92      381.66    111.88 o 
   6  14   3      283.45      364.41     68.79 o 
   7  14   3       14.42       -8.14     69.23 o 
   8  14   3      111.27      111.45     80.74 o 
  -6 -13   4       66.10        2.50     78.57 o 
  -5 -13   4      948.47     1272.71    171.89 o 
  -4 -13   4     1424.52     1539.66    182.53 o 
  -3 -13   4     1097.77     1071.62    155.18 o 
  -8 -12   4       55.76      -23.01     77.70 o 
  -7 -12   4      343.39      464.13    114.92 o 
  -6 -12   4     2145.96     2490.61    178.73 o 
  -5 -12   4     3375.45     3030.28    197.29 o 
  -4 -12   4     2493.17     2415.19    180.79 o 
  -3 -12   4       33.65      -16.71     68.58 o 
  -2 -12   4       47.02      -52.96     67.06 o 
   0 -12   4      508.51      639.61    115.03 o 
   1 -12   4      300.43      319.05     98.10 o 
 -10 -11   4      251.99      394.57    138.14 o 
  -9 -11   4     1391.61     1578.77    114.31 o 
  -8 -11   4     1918.37     1991.17    114.18 o 
  -7 -11   4      544.40      630.82    118.72 o 
  -6 -11   4      506.60      641.35    111.12 o 
  -5 -11   4       94.84      146.61     79.00 o 
  -4 -11   4      249.47      268.58     94.30 o 
  -3 -11   4       25.12       11.07     57.73 o 
  -2 -11   4       85.96       -9.55     66.41 o 
  -1 -11   4      619.71      700.71    100.05 o 
   0 -11   4     2211.19     2123.60    145.31 o 
   1 -11   4      708.55      740.32    116.87 o 
   2 -11   4     1032.93     1040.48    145.74 o 
   3 -11   4      394.46      258.17     97.45 o 
 -10 -10   4      373.80      379.87     90.34 o 
  -9 -10   4      527.15      416.34     71.55 o 
  -8 -10   4     2345.80     2676.76    126.00 o 
  -7 -10   4     1604.10     1543.71     94.65 o 
  -6 -10   4     1350.88     1277.35     85.72 o 
  -5 -10   4       42.18        5.10     58.82 o 
  -4 -10   4     1582.85     1695.17    137.38 o 
  -3 -10   4     2334.93     2243.84    160.17 o 
  -2 -10   4     3766.51     3748.46    198.05 o 
  -1 -10   4     1147.82     1217.04    104.40 o 
   0 -10   4     2133.90     2246.56    142.27 o 
   1 -10   4      482.35      377.43     90.72 o 
   2 -10   4     1208.77     1189.91    136.95 o 
   3 -10   4     2585.00     2670.54    182.75 o 
   4 -10   4     1589.21     1581.99    153.01 o 
 -11  -9   4     1832.13     1805.80    112.65 o 
 -10  -9   4     3148.37     3426.58    147.08 o 
  -9  -9   4      359.65      329.64     68.82 o 
  -8  -9   4       58.34       11.39     43.91 o 
  -7  -9   4      489.26      558.94     93.60 o 
  -6  -9   4     1746.30     1761.06    110.96 o 
  -5  -9   4     3149.71     3163.99    119.63 o 
  -4  -9   4    13353.13    13569.21    258.83 o 
  -3  -9   4     4631.03     5013.46    223.22 o 
  -2  -9   4      328.14      296.32     47.15 o 
  -1  -9   4      261.25      294.52     66.52 o 
   0  -9   4      765.86      715.03     93.98 o 
   1  -9   4      103.80       66.30     56.10 o 
   2  -9   4     1812.28     1776.67    137.17 o 
   3  -9   4     1800.37     1783.29    142.05 o 
   4  -9   4     4035.39     3957.79    215.30 o 
   5  -9   4     1143.44     1311.12    157.24 o 
   6  -9   4      236.84      187.74     91.26 o 
 -11  -8   4      363.73      315.52     67.42 o 
 -10  -8   4      167.27      160.02     57.54 o 
  -9  -8   4        8.07       -3.07     39.39 o 
  -8  -8   4     1304.36     1330.66     85.73 o 
  -7  -8   4     1283.71     1262.18     82.83 o 
  -6  -8   4     3675.27     3670.36    128.41 o 
  -5  -8   4      487.33      546.05    126.53 o 
  -4  -8   4     1314.00     1182.13     72.62 o 
  -3  -8   4     2582.82     2724.41     97.85 o 
  -2  -8   4      182.49      163.30     36.63 o 
  -1  -8   4       58.96       25.83     39.07 o 
   0  -8   4     4551.53     4588.28    177.75 o 
   1  -8   4     2568.12     2528.05    140.31 o 
   2  -8   4     6015.38     6015.30    228.76 o 
   3  -8   4     3311.24     3530.98    184.05 o 
   4  -8   4      562.27      684.75    109.06 o 
   5  -8   4       71.73       14.54     63.48 o 
   6  -8   4      831.66     1138.25    151.06 o 
   7  -8   4     1594.68     1782.10    192.62 o 
 -12  -7   4      196.88       58.27     85.84 o 
 -11  -7   4       50.57       43.20     56.21 o 
 -10  -7   4      318.37      283.67     65.55 o 
  -9  -7   4        6.67      -51.06     34.04 o 
  -8  -7   4     2853.58     2670.51    114.85 o 
  -7  -7   4     6643.15     6924.31    241.56 o 
  -6  -7   4    13293.48    14077.91    267.59 o 
  -5  -7   4     5863.24     5912.07    154.64 o 
  -4  -7   4      399.78      284.70     45.65 o 
  -3  -7   4       38.03       22.09     19.75 o 
  -2  -7   4     3729.09     3483.72     79.26 o 
  -1  -7   4     3045.49     2741.18    310.42 o 
   0  -7   4     7609.01     7383.94    218.45 o 
   1  -7   4     6540.88     6577.22    217.25 o 
   2  -7   4      435.56      540.21     81.93 o 
   3  -7   4      146.13      130.87     58.27 o 
   4  -7   4     2670.58     2446.23    153.45 o 
   5  -7   4      458.41      341.73     88.23 o 
   6  -7   4      227.14      225.94     81.82 o 
   7  -7   4      252.65      160.17     86.92 o 
   8  -7   4      934.39      833.10    141.18 o 
 -12  -6   4      225.15      241.24    104.94 o 
 -11  -6   4     1097.29     1112.53    154.64 o 
 -10  -6   4     7203.88     7650.50    209.87 o 
  -9  -6   4     2405.65     2347.00    109.57 o 
  -8  -6   4     1718.93     1703.56    115.19 o 
  -7  -6   4      662.14      586.83     63.97 o 
  -6  -6   4       15.54       33.11     30.76 o 
  -5  -6   4      652.04      554.98     72.71 o 
  -4  -6   4     3999.19     4001.21    116.49 o 
  -3  -6   4     3662.48     3732.59     77.80 o 
  -2  -6   4     7131.80     7014.86    113.47 o 
  -1  -6   4     2147.13     2279.87     66.55 o 
   0  -6   4       51.72       18.73     17.47 o 
   1  -6   4     1264.74     1168.31     85.40 o 
   2  -6   4       27.57       35.81     38.52 o 
   3  -6   4       16.77      -15.74     39.83 o 
   4  -6   4     4746.43     4541.40    198.05 o 
   5  -6   4     3828.17     3629.84    186.54 o 
   6  -6   4     3357.17     3779.93    202.50 o 
   7  -6   4     1359.06     1238.42    147.48 o 
   8  -6   4       70.26      -53.07     72.06 o 
   9  -6   4       96.67       -3.91     77.81 o 
 -12  -5   4      574.03      633.97    126.64 o 
 -11  -5   4      183.99      205.43     85.19 o 
 -10  -5   4     2048.50     2313.62    169.72 o 
  -9  -5   4     1512.54     1547.00     90.45 o 
  -8  -5   4        2.29      -36.07     34.45 o 
  -7  -5   4       44.41       18.41     30.75 o 
  -6  -5   4     3610.71     3684.92    118.39 o 
  -5  -5   4     1516.22     1432.19     95.66 o 
  -4  -5   4     6299.71     6491.50    152.85 o 
  -3  -5   4     5402.65     5568.04    123.45 o 
  -2  -5   4     4864.78     4632.38     83.84 o 
  -1  -5   4     3454.45     3622.21    355.04 o 
   0  -5   4      889.11      872.38     65.76 o 
   1  -5   4     4489.80     4458.46     70.42 o 
   2  -5   4    13514.75    13095.72    318.07 o 
   3  -5   4     5893.64     5791.54    202.17 o 
   4  -5   4     3468.35     3608.03    166.79 o 
   5  -5   4     2605.66     2348.35    143.03 o 
   6  -5   4       61.44       33.32     55.56 o 
   7  -5   4      110.01       -2.39     55.89 o 
   8  -5   4     4183.48     4151.17    225.72 o 
   9  -5   4     1969.56     1921.32    167.88 o 
  10  -5   4      528.56      463.38    123.39 o 
 -12  -4   4      998.81     1089.53    153.99 o 
 -11  -4   4     1152.52     1376.67    155.29 o 
 -10  -4   4       95.41       68.26     71.51 o 
  -9  -4   4      353.91      290.40     78.68 o 
  -8  -4   4     1288.82     1208.22     81.01 o 
  -7  -4   4      978.60      960.12     64.34 o 
  -6  -4   4    12894.28    12933.67    238.79 o 
  -5  -4   4    17161.21    17191.95    495.01 o 
  -4  -4   4     1636.52     1745.60     72.21 o 
  -3  -4   4      496.55      508.62     26.38 o 
  -2  -4   4     5896.22     5901.39    137.96 o 
  -1  -4   4     3462.53     3254.90     64.83 o 
   0  -4   4     6011.06     6050.84    103.36 o 
   1  -4   4     6944.92     6784.05    189.69 o 
   2  -4   4    11517.26    11751.61    285.30 o 
   3  -4   4     3656.21     3902.99    156.27 o 
   4  -4   4     2224.74     2365.71    128.27 o 
   5  -4   4        5.84       26.37     40.69 o 
   6  -4   4      593.98      360.72     77.48 o 
   7  -4   4       40.60        9.98     51.33 o 
   8  -4   4      999.59     1067.50    133.15 o 
   9  -4   4     2553.79     2400.87    176.23 o 
  10  -4   4     1014.87      897.78    141.18 o 
 -12  -3   4      156.47      146.72     88.66 o 
 -11  -3   4      102.69       14.65     66.74 o 
 -10  -3   4     2199.46     2217.15    157.46 o 
  -9  -3   4     2354.49     2593.16    160.50 o 
  -8  -3   4     3356.70     3417.58    174.61 o 
  -7  -3   4      833.31      879.22     70.18 o 
  -6  -3   4       22.40       10.53     26.58 o 
  -5  -3   4     2136.19     1952.46     78.73 o 
  -4  -3   4     1027.86     1129.18     57.19 o 
  -3  -3   4       53.95       56.63     15.61 o 
  -2  -3   4    11765.67    12386.13    162.68 o 
  -1  -3   4    12221.15    13078.27    186.72 o 
   0  -3   4    16179.85    17270.91    190.28 o 
   1  -3   4    16350.73    16715.53    214.39 o 
   2  -3   4     3891.23     3885.30    139.99 o 
   3  -3   4    14438.70    14632.13    335.97 o 
   4  -3   4     1243.47     1179.49     89.31 o 
   5  -3   4     5567.05     5509.61    203.80 o 
   7  -3   4     6570.63     6594.58    250.14 o 
   8  -3   4     1014.85      709.71    109.39 o 
   9  -3   4     1484.91     1561.48    139.12 o 
  10  -3   4        1.38      -10.63     64.79 o 
  11  -3   4        8.33       14.32     75.64 o 
 -12  -2   4      335.46      333.80    107.54 o 
 -11  -2   4       24.74       68.15     69.78 o 
 -10  -2   4       42.01       78.24     69.13 o 
  -9  -2   4     2500.85     2460.01    157.24 o 
  -8  -2   4     3450.61     3329.46    171.03 o 
  -7  -2   4     4042.80     4032.88    179.71 o 
  -6  -2   4      670.79      724.88     60.95 o 
  -5  -2   4      723.41      687.25     28.88 o 
  -4  -2   4     3294.30     3238.43     94.86 o 
  -3  -2   4     7973.01     8073.16    151.99 o 
  -2  -2   4    19194.49    20263.75    214.27 o 
  -1  -2   4    36011.73    35683.89    386.13 o 
   0  -2   4     1391.11     1335.03     36.38 o 
   1  -2   4       95.94      146.30     19.26 o 
   2  -2   4     9297.85     9130.88    229.08 o 
   3  -2   4     6600.74     6770.81    198.16 o 
   4  -2   4     3609.50     3366.33    104.45 o 
   5  -2   4     7370.59     7247.12    229.73 o 
   6  -2   4     1370.71     1257.94     95.98 o 
   7  -2   4     1785.25     1672.49    120.78 o 
   8  -2   4      613.61      535.21     94.09 o 
   9  -2   4      697.33      419.32     93.33 o 
  10  -2   4     2421.56     2218.88    164.19 o 
  11  -2   4      649.77      702.55    131.09 o 
  12  -2   4      146.14      113.08     89.20 o 
 -11  -1   4     2557.87     2634.62    183.18 o 
 -10  -1   4      704.47      815.52    122.41 o 
  -9  -1   4     1228.43     1363.97    140.31 o 
  -8  -1   4        2.84      -47.64     44.71 o 
  -7  -1   4      105.16       63.05     45.36 o 
  -6  -1   4     5890.24     5658.80    119.37 o 
  -5  -1   4    17497.44    17782.93    305.53 o 
  -4  -1   4    11536.51    11834.24    488.66 o 
  -3  -1   4    10232.49    10020.48    175.13 o 
  -2  -1   4      123.54      114.51     14.51 o 
  -1  -1   4       24.98       -2.85      9.33 o 
   0  -1   4      538.08      525.13     23.40 o 
   1  -1   4       70.63       79.90     12.75 o 
   2  -1   4     2327.95     2092.63     48.67 o 
   3  -1   4     9890.51    10167.43    148.50 o 
   4  -1   4      936.05      914.03     81.17 o 
   5  -1   4     4890.70     4787.80     99.65 o 
   6  -1   4        7.20       -5.69     18.41 o 
   7  -1   4      265.37      272.97     40.86 o 
   8  -1   4      817.63      931.53    110.91 o 
   9  -1   4     2144.51     2000.00    147.15 o 
  10  -1   4     3170.44     2959.09    181.88 o 
  11  -1   4     5744.69     5638.53    261.86 o 
  12  -1   4      173.04       10.09     82.47 o 
 -11   0   4      889.65      832.88    129.90 o 
 -10   0   4       46.05      -14.76     61.75 o 
  -9   0   4     1190.32     1347.59    140.21 o 
  -8   0   4     2133.45     2001.85    133.04 o 
  -7   0   4     2682.33     2561.40    157.51 o 
  -6   0   4      213.37      135.33     31.01 o 
  -5   0   4     1006.79      871.60     46.31 o 
  -4   0   4     6461.89     6774.83    204.45 o 
  -3   0   4    12801.70    13021.19    210.64 o 
  -2   0   4      342.77      302.24     61.31 o 
  -1   0   4     1393.40     1385.59     36.33 o 
   0   0   4     4323.67     4403.15     68.54 o 
   1   0   4    14897.31    14004.72    154.07 o 
   2   0   4     7351.25     7464.90     90.13 o 
   3   0   4    13084.06    12496.85    179.76 o 
   4   0   4     3569.10     3460.86     91.70 o 
   5   0   4      207.41      215.81     28.46 o 
   6   0   4    12972.91    12829.57    207.75 o 
   7   0   4    21355.59    21311.20    526.26 o 
   8   0   4     2562.18     2310.49     85.77 o 
   9   0   4     1473.13     1373.64     72.34 o 
  10   0   4      247.56       80.20     62.29 o 
  11   0   4      944.74      719.91    123.82 o 
  12   0   4       23.19      -85.51     61.31 o 
  13   0   4      448.21      294.41    105.59 o 
 -11   1   4       58.74       22.57     73.47 o 
 -10   1   4       25.81       32.12     72.60 o 
  -9   1   4     1708.66     1563.10    129.68 o 
  -8   1   4     1633.93     1615.41    124.69 o 
  -7   1   4    10001.05    10627.53    284.92 o 
  -6   1   4     2713.10     2764.74     89.83 o 
  -5   1   4     1650.80     1535.46     64.73 o 
  -4   1   4      975.15      926.32     76.83 o 
  -3   1   4     2038.12     2035.38    101.36 o 
  -2   1   4     9167.06     9258.39    225.39 o 
  -1   1   4    23877.08    23885.29    310.49 o 
   0   1   4     3979.25     4277.40     68.44 o 
   1   1   4     6643.85     6324.43     85.80 o 
   2   1   4      673.40      673.73     23.56 o 
   3   1   4     2931.26     3007.74     72.40 o 
   4   1   4     3580.83     3521.77     83.93 o 
   5   1   4     1406.45     1187.28     72.87 o 
   6   1   4       34.82       31.30     23.22 o 
   7   1   4     6166.87     6197.62    138.55 o 
   8   1   4     1082.79      958.50     60.88 o 
   9   1   4      487.64      481.74     70.32 o 
  10   1   4       56.86       12.09     35.15 o 
  11   1   4      192.99      123.39     71.19 o 
  12   1   4       27.23        7.60     72.06 o 
  13   1   4      671.54      585.89    123.06 o 
 -10   2   4     1219.04     1430.39    155.83 o 
  -9   2   4     2356.25     2325.88    158.87 o 
  -8   2   4      277.09      161.25     47.08 o 
  -7   2   4      667.88      542.01     56.52 o 
  -6   2   4      322.58      291.72     43.60 o 
  -5   2   4     1777.13     1832.19     74.10 o 
  -4   2   4    12447.37    12409.12    305.48 o 
  -3   2   4    11897.56    11680.42    282.04 o 
  -2   2   4     2075.77     2215.95    101.57 o 
  -1   2   4     2836.11     2828.32    108.95 o 
   0   2   4     2716.42     2905.16    104.40 o 
   1   2   4      744.22      764.84     35.24 o 
   2   2   4       64.66       89.72     15.48 o 
   3   2   4     2641.27     2585.08     45.23 o 
   4   2   4    15818.86    15863.24    499.19 o 
   5   2   4    16693.96    17231.07    253.72 o 
   6   2   4      820.74      813.57     48.50 o 
   7   2   4     5101.32     5188.50    126.51 o 
   8   2   4     2307.17     2264.37     86.69 o 
   9   2   4       54.71       31.01     31.48 o 
  10   2   4      924.68      876.08     68.52 o 
  11   2   4     6669.88     7109.48    184.97 o 
  12   2   4     1967.09     2002.27    106.48 o 
 -10   3   4      607.66      651.00    121.87 o 
  -9   3   4      500.42      487.47    102.44 o 
  -8   3   4       10.01      -20.58     37.23 o 
  -7   3   4      438.66      376.38     99.51 o 
  -6   3   4      257.21      212.19     41.17 o 
  -5   3   4       97.64       74.05     37.00 o 
  -4   3   4      118.44      142.16     46.88 o 
  -3   3   4    22042.76    22070.88    453.50 o 
  -2   3   4    11267.48    11477.81    276.72 o 
  -1   3   4        4.69       -4.45     23.87 o 
   0   3   4     4021.02     3882.69    129.03 o 
   1   3   4    10436.57    10355.30    232.88 o 
   2   3   4     6064.71     5904.83     87.04 o 
   3   3   4    15188.86    14684.92    213.97 o 
   4   3   4    14241.77    14427.90    356.54 o 
   5   3   4     3717.70     3640.28     95.69 o 
   6   3   4     1571.93     1656.80     67.57 o 
   7   3   4    19370.98    19844.45    301.92 o 
   8   3   4     4839.43     4964.50    131.04 o 
   9   3   4     4161.58     4088.22    125.07 o 
  10   3   4      679.93      582.66     61.98 o 
  11   3   4      309.89      367.58     58.65 o 
  12   3   4      159.27      125.19     60.01 o 
  13   3   4       36.67       47.97     72.06 o 
  -9   4   4       16.04      -75.09     68.48 o 
  -8   4   4      327.82      276.27     61.11 o 
  -7   4   4     5090.58     5466.52    158.31 o 
  -6   4   4      832.83      833.76     65.33 o 
  -5   4   4     6401.94     6296.87    153.11 o 
  -4   4   4       21.74       41.78     42.00 o 
  -3   4   4     1527.68     1543.68    102.12 o 
  -2   4   4      929.84     1001.30     78.89 o 
  -1   4   4    11828.11    12558.12    294.30 o 
   0   4   4     3148.89     2902.23    116.55 o 
   1   4   4    14763.00    14837.34    315.79 o 
   2   4   4     1794.01     1643.12     54.90 o 
   3   4   4      169.32      173.16     27.56 o 
   4   4   4       33.56       32.83     16.89 o 
   5   4   4     4671.29     4694.69    110.86 o 
   6   4   4      187.47      153.26     30.68 o 
   7   4   4     5644.75     5739.09    146.12 o 
   8   4   4     1399.16     1372.16     70.25 o 
   9   4   4     4420.02     4094.13    125.95 o 
  10   4   4     1845.54     1778.13     89.33 o 
  11   4   4        2.35      -33.10     36.18 o 
  12   4   4       51.63       -0.33     64.13 o 
  13   4   4      757.84     1031.69    134.56 o 
  14   4   4      398.59      460.88    118.39 o 
  -9   5   4     2307.17     2443.30    124.57 o 
  -8   5   4      165.73       62.49     51.46 o 
  -7   5   4     1109.83      971.00     84.33 o 
  -6   5   4      510.22      435.75     62.68 o 
  -5   5   4      101.77       60.97     48.56 o 
  -4   5   4       95.90       61.96     47.75 o 
  -3   5   4     6610.99     7009.23    225.94 o 
  -2   5   4     1505.26     1511.45     99.84 o 
  -1   5   4     6861.01     7386.87    219.10 o 
   0   5   4      167.78      193.38     44.49 o 
   1   5   4     3613.35     3371.90    131.20 o 
   2   5   4     6524.85     6235.36    142.11 o 
   3   5   4       90.36       21.92     27.78 o 
   4   5   4       22.03        8.91     17.32 o 
   5   5   4    21610.40    21135.38    483.23 o 
   6   5   4     4348.22     4069.84    108.32 o 
   7   5   4     3972.00     3813.01    110.63 o 
   8   5   4     2491.45     2628.46     95.49 o 
   9   5   4     1858.62     1711.14     82.25 o 
  10   5   4      586.54      545.36     62.35 o 
  11   5   4     3888.06     3993.04    137.95 o 
  12   5   4     3260.22     3443.63    186.87 o 
  13   5   4     2655.00     3080.85    190.23 o 
  14   5   4      156.93      197.40     96.58 o 
  -8   6   4      555.63      608.03    122.19 o 
  -7   6   4       32.22      -36.39     47.11 o 
  -6   6   4        0.12      -36.03     38.67 o 
  -5   6   4     1522.61     1390.15     80.80 o 
  -4   6   4      185.30      131.90     41.00 o 
  -3   6   4     8530.60     8706.79    265.55 o 
  -2   6   4     6942.60     6797.72    224.42 o 
  -1   6   4     4794.06     5021.92    182.53 o 
   0   6   4     1258.79     1101.90     82.26 o 
   1   6   4     8251.25     8327.30    233.21 o 
   2   6   4     4400.68     4686.30    109.40 o 
   3   6   4    15087.29    15790.24    360.72 o 
   4   6   4     5129.80     5515.25    189.15 o 
   5   6   4     8923.13     8802.82    121.01 o 
   6   6   4     5206.00     5351.60    128.27 o 
   7   6   4     1162.95      992.82     58.22 o 
   8   6   4     1560.57     1554.94     74.92 o 
   9   6   4     4229.95     4259.86    128.01 o 
  10   6   4      381.48      351.20     56.08 o 
  11   6   4     1035.45     1283.89    133.70 o 
  12   6   4      404.75      545.63    106.89 o 
  13   6   4      575.43      677.05    115.25 o 
  14   6   4      515.01      647.42    118.83 o 
  -7   7   4     1102.10      992.19    141.29 o 
  -6   7   4     1553.02     1444.21     93.77 o 
  -5   7   4     5330.32     5638.39    165.52 o 
  -4   7   4     1979.20     2041.81     97.62 o 
  -3   7   4      134.90      141.73     56.21 o 
  -2   7   4       14.62       -1.63     41.78 o 
  -1   7   4     1686.67     1732.18    112.43 o 
   0   7   4        7.14       -6.08     34.94 o 
   1   7   4     7391.46     7730.66    232.56 o 
   2   7   4     6003.54     5842.79    131.80 o 
   4   7   4      710.50      713.62     81.39 o 
   5   7   4       15.71       -8.57     31.47 o 
   6   7   4     2172.56     2071.63     80.48 o 
   7   7   4      519.71      542.54     51.68 o 
   8   7   4       52.44       47.09     27.51 o 
   9   7   4     3655.54     3520.40    116.53 o 
  10   7   4     3203.08     3575.89    122.99 o 
  11   7   4      387.45      429.73     90.83 o 
  12   7   4       65.45       29.95     68.58 o 
  13   7   4      667.08      661.42    122.41 o 
  14   7   4       17.86       -3.69     74.01 o 
  -6   8   4      239.75      126.86     83.34 o 
  -5   8   4      343.76      299.08     96.36 o 
  -4   8   4     1559.41     1502.69     93.33 o 
  -3   8   4       19.39      -46.12     35.66 o 
  -2   8   4      215.82      173.09     65.76 o 
  -1   8   4     6849.25     7220.73    246.12 o 
   0   8   4     1712.01     1636.57    111.45 o 
   1   8   4     3495.16     3534.56    157.35 o 
   2   8   4     7316.37     7154.76    205.21 o 
   3   8   4     4537.80     4562.18    118.44 o 
   4   8   4      513.30      518.39     76.83 o 
   5   8   4     7508.14     7408.69    249.70 o 
   6   8   4     3946.08     3789.37    173.85 o 
   7   8   4     4853.53     4711.89    201.19 o 
   8   8   4     4428.48     4661.51    132.56 o 
   9   8   4     1273.44     1223.62     73.61 o 
  10   8   4     1153.96     1203.04    130.77 o 
  11   8   4      259.25      283.45     82.04 o 
  12   8   4      294.34      380.68    101.14 o 
  13   8   4     2193.74     2185.68    172.76 o 
  14   8   4      852.68     1047.86    151.06 o 
  -5   9   4      228.50      141.40     81.61 o 
  -4   9   4       16.99      -62.72     58.17 o 
  -3   9   4     1369.62     1529.48     93.49 o 
  -2   9   4     3135.38     3270.43    175.58 o 
  -1   9   4     6925.79     7259.69    255.89 o 
   0   9   4     2618.24     2609.55    147.48 o 
   1   9   4        7.73       12.15     39.83 o 
   2   9   4      399.18      454.91     77.92 o 
   3   9   4     5139.12     5330.17    134.84 o 
   4   9   4     1681.25     1642.11    121.00 o 
   5   9   4     2582.94     2493.54    145.42 o 
   6   9   4     4533.60     4419.97    197.50 o 
   7   9   4     1502.64     1358.33    117.96 o 
   8   9   4       34.51       22.25     50.03 o 
   9   9   4     1661.67     1466.31    127.51 o 
  10   9   4      244.38      315.14     84.21 o 
  11   9   4     1519.96     1420.29    138.90 o 
  12   9   4      997.56     1193.49    148.89 o 
  13   9   4     1074.10     1012.37    144.87 o 
  -4  10   4     2110.56     2206.73    178.62 o 
  -3  10   4      652.84      562.78    114.92 o 
  -2  10   4      116.69      182.39     53.46 o 
  -1  10   4      109.35       71.08     65.76 o 
   0  10   4      374.38      265.55     74.01 o 
   1  10   4      607.31      584.27     90.72 o 
   2  10   4      640.73      691.81     93.76 o 
   3  10   4     2317.85     2320.31     92.77 o 
   4  10   4     4512.86     4334.03    128.51 o 
   5  10   4     2888.65     2855.56    162.78 o 
   6  10   4     1739.29     1679.98    128.70 o 
   7  10   4      188.58      154.31     63.59 o 
   8  10   4      280.72      214.00     72.06 o 
   9  10   4     2051.45     1905.26    145.74 o 
  10  10   4     4765.70     5255.35    249.59 o 
  11  10   4     3693.11     3617.26    213.24 o 
  12  10   4     2012.50     2130.66    172.76 o 
  13  10   4       19.99       30.17     81.93 o 
  -3  11   4      737.55      677.92    139.01 o 
  -2  11   4     1172.52     1165.93    154.21 o 
   0  11   4      628.58      501.79    100.05 o 
   1  11   4     2182.97     1884.65    139.56 o 
   2  11   4     4435.13     4675.97    208.46 o 
   3  11   4     2427.57     2239.19    132.66 o 
   4  11   4     2493.79     2552.45    101.94 o 
   5  11   4       28.11        2.28     53.28 o 
   6  11   4      845.61      765.60    112.64 o 
   7  11   4     4152.69     3963.43    207.05 o 
   8  11   4     3433.57     3541.51    200.33 o 
   9  11   4     1389.33     1212.05    147.91 o 
  10  11   4     1500.35     1388.17    137.60 o 
  11  11   4       93.68      -37.00     73.90 o 
  12  11   4      402.62      232.01     95.50 o 
  -1  12   4     1718.19     1969.83    178.40 o 
   2  12   4      237.44      178.62     77.70 o 
   3  12   4      697.26      674.01    110.58 o 
   4  12   4       39.99        2.07     38.85 o 
   5  12   4      368.45      327.73     55.40 o 
   6  12   4     1137.25     1507.54    155.51 o 
   7  12   4     2180.73     1838.63    151.71 o 
   8  12   4     2889.16     2708.85    186.33 o 
   9  12   4      140.00       74.88     79.33 o 
  10  12   4      316.97      277.59     96.91 o 
  11  12   4       31.75       16.60     71.30 o 
  12  12   4        6.57       -5.97     87.14 o 
   3  13   4      402.43      348.45     92.78 o 
   4  13   4     1845.10     1827.69    194.25 o 
   5  13   4     2272.54     2253.00    108.05 o 
   7  13   4     1417.03     1434.18    140.97 o 
   8  13   4     1465.71     1276.07    156.05 o 
   9  13   4       17.35      -46.45     64.68 o 
  10  13   4      831.78      764.95    137.60 o 
   5  14   4     1038.07     1025.36     98.95 o 
   6  14   4      316.28      432.93     71.20 o 
   7  14   4      295.14      115.79     84.10 o 
   8  14   4     1372.89     1545.20    173.63 o 
  -7 -12   5       14.30       -9.98     70.21 o 
  -6 -12   5     1054.36     1429.63    169.61 o 
  -5 -12   5     2102.64     1697.99    157.89 o 
  -4 -12   5     1337.16     1401.74    165.49 o 
  -3 -12   5      853.32      910.26    143.35 o 
  -2 -12   5      105.74      105.15     77.70 o 
  -1 -12   5       56.39       78.57     81.06 o 
  -9 -11   5      811.79      866.92    100.91 o 
  -8 -11   5     1801.16     1641.24    151.93 o 
  -7 -11   5     1486.54     1529.68    167.55 o 
  -6 -11   5     1465.68     1662.29    154.10 o 
  -5 -11   5     2678.03     2684.43    186.65 o 
  -4 -11   5       88.38       -3.26     66.41 o 
  -3 -11   5      415.47      308.95    100.16 o 
  -2 -11   5     1202.74     1103.20    142.27 o 
   0 -11   5      202.96      189.47     77.37 o 
   1 -11   5      498.48      562.89    109.93 o 
   2 -11   5      427.79      379.49     98.97 o 
 -10 -10   5     1031.03     1180.53    154.69 o 
  -9 -10   5     1902.65     2056.53    120.66 o 
  -8 -10   5      846.69     1021.21    101.07 o 
  -7 -10   5      937.54     1101.14    100.22 o 
  -6 -10   5       66.15       30.71     66.63 o 
  -5 -10   5      270.90      310.26     93.43 o 
  -4 -10   5       86.81       78.46     64.35 o 
  -3 -10   5      476.29      384.81     96.15 o 
  -2 -10   5     1830.60     1779.82    144.98 o 
   0 -10   5      885.65      911.99    115.14 o 
   1 -10   5      976.33     1067.61    125.23 o 
   2 -10   5        2.06      -10.20     66.09 o 
   3 -10   5      168.45       18.56     69.13 o 
   4 -10   5      578.09      611.39    122.84 o 
 -10  -9   5       32.75      -22.99     52.55 o 
  -9  -9   5     1245.06     1447.89    116.44 o 
  -8  -9   5      636.86      671.42     81.72 o 
  -7  -9   5      220.65      194.19    110.69 o 
  -6  -9   5      361.98      335.17     62.88 o 
  -5  -9   5     3751.88     3970.12    225.45 o 
  -4  -9   5     3558.08     3601.96    194.79 o 
  -3  -9   5     5706.58     5876.83    250.68 o 
  -2  -9   5     1479.41     1476.94    128.38 o 
  -1  -9   5      894.17      911.25     71.94 o 
   0  -9   5       35.93       76.07     50.35 o 
   1  -9   5      593.54      663.16     95.39 o 
   2  -9   5     2788.89     2670.21    162.34 o 
   3  -9   5     5036.66     4795.88    228.32 o 
   4  -9   5      565.02      460.77    109.17 o 
   5  -9   5       17.71       -9.55     72.71 o 
   6  -9   5        1.69      -52.20     75.09 o 
 -11  -8   5     2595.43     2708.11    137.45 o 
 -10  -8   5      186.60       93.91     56.37 o 
  -9  -8   5       62.77       33.75     49.30 o 
  -8  -8   5     1183.99     1195.39     98.93 o 
  -7  -8   5     2618.44     2610.45    115.87 o 
  -6  -8   5      584.58      680.75     73.25 o 
  -5  -8   5     1642.33     1699.17     90.96 o 
  -4  -8   5      356.33      312.57     57.41 o 
  -3  -8   5       44.30       74.66     56.00 o 
  -2  -8   5     3646.62     3144.44    172.22 o 
  -1  -8   5     3144.60     3134.14    180.74 o 
   0  -8   5      604.47      678.68     84.43 o 
   1  -8   5     1525.87     1434.84    108.63 o 
   2  -8   5     1057.57     1146.07    108.19 o 
   3  -8   5     4680.47     4790.89    216.06 o 
   4  -8   5     2163.76     2167.34    160.17 o 
   5  -8   5      719.85      552.25    112.53 o 
   6  -8   5      126.76       18.88     75.42 o 
   7  -8   5      338.38      264.13    104.40 o 
 -11  -7   5       43.92       26.07     56.51 o 
 -10  -7   5      104.54       44.58     50.89 o 
  -9  -7   5     1221.51     1436.12     94.68 o 
  -8  -7   5     1177.99     1215.94     90.05 o 
  -7  -7   5     3520.59     3762.67    136.78 o 
  -6  -7   5     2072.60     1980.34     97.28 o 
  -5  -7   5     2225.60     2394.11    101.25 o 
  -4  -7   5      276.76      322.43     47.90 o 
  -3  -7   5      882.15      759.24     84.64 o 
  -2  -7   5       67.76       58.84     23.96 o 
  -1  -7   5    10409.09    10256.16    201.62 o 
   0  -7   5     8043.46     8274.56    240.91 o 
   1  -7   5     7748.88     7917.64    247.10 o 
   2  -7   5     1004.88      973.20    107.65 o 
   3  -7   5      566.59      535.21     93.00 o 
   4  -7   5       27.43      -15.08     52.41 o 
   5  -7   5      832.50     1070.97    135.54 o 
   6  -7   5     1307.11     1459.79    141.29 o 
   7  -7   5     2771.19     2837.66    199.46 o 
   8  -7   5      408.15      595.66    131.52 o 
 -11  -6   5     1189.97     1199.13    158.55 o 
 -10  -6   5      869.45      829.58     88.20 o 
  -9  -6   5     2621.52     2600.55    120.09 o 
  -8  -6   5     2587.30     2669.58    117.78 o 
  -7  -6   5     7559.71     7797.78    266.69 o 
  -6  -6   5     1913.76     1781.55     89.21 o 
  -5  -6   5      640.17      745.98     67.48 o 
  -4  -6   5     6032.21     6527.04    159.60 o 
  -3  -6   5    11999.31    12402.78    226.46 o 
  -2  -6   5     4412.03     4358.25     89.41 o 
  -1  -6   5     7023.88     7320.72    118.95 o 
   0  -6   5     1477.42     1411.61     88.66 o 
   1  -6   5      575.34      599.67     75.96 o 
   2  -6   5     1514.60     1290.18    101.47 o 
   3  -6   5     8853.45     9036.14    281.82 o 
   4  -6   5     3020.48     2861.10    159.85 o 
   5  -6   5     1804.75     1818.23    137.06 o 
   6  -6   5       25.88      -48.94     50.14 o 
   7  -6   5      614.86      826.15    128.81 o 
   8  -6   5      535.21      363.86    114.05 o 
   9  -6   5        2.83      -18.77     91.26 o 
 -11  -5   5     3474.82     3790.78    228.54 o 
 -10  -5   5     2471.06     2583.72    184.37 o 
  -9  -5   5     1843.28     1910.09    120.18 o 
  -8  -5   5      169.76       23.69     38.63 o 
  -7  -5   5      466.72      398.65     95.33 o 
  -6  -5   5      533.79      444.51     86.76 o 
  -5  -5   5     2506.40     2500.46     97.14 o 
  -4  -5   5     1275.26     1214.58     67.09 o 
  -3  -5   5     7285.34     7246.66    114.38 o 
  -2  -5   5      297.63      319.76     74.78 o 
  -1  -5   5      573.38      605.27     34.69 o 
   0  -5   5        3.68      -12.54     14.34 o 
   1  -5   5      362.64      343.35     60.44 o 
   2  -5   5      420.35      302.33     63.81 o 
   3  -5   5     4831.38     4641.56    184.05 o 
   4  -5   5     3917.48     4100.17    182.31 o 
   5  -5   5     6549.38     6381.01    246.12 o 
   6  -5   5     1105.18     1161.04    130.33 o 
   7  -5   5      451.72      210.53     82.91 o 
   8  -5   5      638.56      641.02    121.00 o 
   9  -5   5     1574.79     1568.75    176.89 o 
 -11  -4   5      120.12      163.86     90.61 o 
 -10  -4   5      444.04      385.35    100.71 o 
  -9  -4   5      592.89      466.63     97.02 o 
  -8  -4   5      353.40      293.96     55.27 o 
  -7  -4   5     3772.84     3581.59    124.50 o 
  -6  -4   5     1175.60     1190.23     70.96 o 
  -5  -4   5     5369.30     5519.21    143.92 o 
  -4  -4   5     2154.20     2254.24     85.16 o 
  -3  -4   5     7451.23     7228.73    106.76 o 
  -2  -4   5     2751.54     2643.91     62.04 o 
  -1  -4   5     2816.87     2682.40     70.37 o 
   0  -4   5     5961.83     5885.86     95.16 o 
   1  -4   5    20435.97    20105.04    257.27 o 
   2  -4   5     5105.61     4817.26    171.79 o 
   3  -4   5     2347.60     2286.92    123.93 o 
   4  -4   5      339.68      313.84     66.52 o 
   5  -4   5      108.94       93.22     53.93 o 
   6  -4   5      154.44       41.02     53.61 o 
   7  -4   5     3184.89     2916.88    175.37 o 
   8  -4   5     2179.64     2344.44    166.68 o 
   9  -4   5     1614.46     1731.63    155.18 o 
  10  -4   5        8.15      -63.70     69.89 o 
 -11  -3   5        8.90      -65.65     59.36 o 
 -10  -3   5       52.72       59.79     69.23 o 
  -9  -3   5     1474.94     1431.58    128.38 o 
  -8  -3   5     1625.41     1453.50    122.30 o 
  -7  -3   5     6368.77     6683.57    291.26 o 
  -6  -3   5     2652.19     2462.17     97.82 o 
  -5  -3   5      823.96      815.37     60.35 o 
  -4  -3   5      189.39      179.46     52.14 o 
  -3  -3   5    14163.01    13892.79    165.52 o 
  -2  -3   5    11081.46    11690.23    148.07 o 
  -1  -3   5    12479.49    13156.06    162.46 o 
   0  -3   5     4334.23     4549.47     79.70 o 
   1  -3   5     9063.37     9108.32    119.75 o 
   2  -3   5     5612.80     5583.40    181.33 o 
   3  -3   5      780.01      734.89     80.63 o 
   4  -3   5     1145.91     1015.08     88.12 o 
   5  -3   5     4473.51     4249.49    182.09 o 
   6  -3   5      210.82      166.36     63.59 o 
   7  -3   5     1886.34     1730.77    131.31 o 
   8  -3   5     1082.46      934.56    122.52 o 
   9  -3   5     1495.18     1402.93    139.99 o 
  10  -3   5      952.58      775.04    133.80 o 
  11  -3   5      272.75      233.21    104.18 o 
 -11  -2   5     1307.59     1679.11    175.47 o 
 -10  -2   5     1794.40     1901.90    154.21 o 
  -9  -2   5     3073.53     2817.69    173.52 o 
  -8  -2   5     1159.62     1224.31    130.55 o 
  -7  -2   5       73.02       19.64     49.27 o 
  -6  -2   5        2.36      -35.38     23.59 o 
  -5  -2   5     1233.97     1023.78     62.39 o 
  -4  -2   5        4.27        5.67     21.97 o 
  -3  -2   5     6340.23     6304.21    179.27 o 
  -2  -2   5    15425.64    15969.31    183.89 o 
  -1  -2   5    11474.45    12418.35    180.65 o 
   0  -2   5     2568.02     2525.74     56.69 o 
   1  -2   5     1685.55     1630.88     42.50 o 
   2  -2   5      483.70      399.17     27.62 o 
   3  -2   5     2799.92     2482.58    120.02 o 
   4  -2   5     3729.48     3433.86    149.65 o 
   5  -2   5    35181.23    34537.84    679.22 o 
   6  -2   5    17487.14    17521.98    430.49 o 
   7  -2   5      558.84      677.92    101.14 o 
   8  -2   5       59.28       43.08     56.86 o 
   9  -2   5      310.87      327.62     94.09 o 
  10  -2   5      259.98      109.39     79.76 o 
  11  -2   5     1756.49     1695.06    162.78 o 
  12  -2   5      720.81      726.75    141.83 o 
 -11  -1   5      166.01       60.88     84.97 o 
 -10  -1   5      419.00      273.79     88.01 o 
  -9  -1   5     1340.20     1259.90    123.49 o 
  -8  -1   5     3174.46     3071.52    170.92 o 
  -7  -1   5      434.56      379.06     83.13 o 
  -6  -1   5     2001.73     1949.76    125.88 o 
  -5  -1   5     8577.76     8460.12    254.80 o 
  -4  -1   5     6857.87     6777.23    245.47 o 
  -3  -1   5     8500.65     8772.33    169.26 o 
  -2  -1   5    22167.41    22848.32    353.82 o 
  -1  -1   5     1586.72     1602.59     43.05 o 
   0  -1   5      450.38      409.31     31.16 o 
   1  -1   5    18288.91    18106.77    199.11 o 
   2  -1   5     8503.19     8064.61    108.41 o 
   3  -1   5     7919.48     7639.36    245.90 o 
   4  -1   5      966.62      896.48     38.23 o 
   5  -1   5       31.04       26.94     18.20 o 
   6  -1   5     1780.90     1647.16    107.22 o 
   7  -1   5      908.77      516.01     86.82 o 
   8  -1   5     2117.72     1853.07    134.78 o 
   9  -1   5     3303.20     3089.53    180.68 o 
  10  -1   5      649.07      759.52    119.70 o 
  11  -1   5      645.20      582.53    120.89 o 
  12  -1   5      365.26      285.40     99.51 o 
 -11   0   5      468.69      727.51    133.37 o 
 -10   0   5      114.10       76.72     73.03 o 
  -9   0   5     1356.85     1330.55    126.32 o 
  -8   0   5      894.49     1037.01    117.09 o 
  -7   0   5     4336.28     4268.15    193.27 o 
  -6   0   5     5592.70     5586.40    127.36 o 
  -5   0   5     7196.14     7420.30    238.63 o 
  -4   0   5     3930.77     4069.89    162.45 o 
  -3   0   5       54.52       -9.93     20.85 o 
  -2   0   5       49.85       24.67     21.01 o 
  -1   0   5     2000.57     1980.15     48.13 o 
   0   0   5      236.35      259.81     21.49 o 
   1   0   5     4485.50     4411.51     73.63 o 
   2   0   5    11428.62    11182.82    136.00 o 
   3   0   5     2080.87     2034.74     42.41 o 
   4   0   5     2996.30     2710.97    136.08 o 
   5   0   5     2740.24     2476.06     83.72 o 
   6   0   5     1344.96     1344.68     58.30 o 
   7   0   5     4454.47     4327.88    110.85 o 
   8   0   5     2713.86     2682.01     91.98 o 
   9   0   5     3307.57     3108.20    175.58 o 
  10   0   5     4727.75     4549.00    221.38 o 
  11   0   5      814.54      623.01    118.83 o 
  12   0   5        0.55      -69.78     73.47 o 
  13   0   5      885.29      692.02    140.42 o 
 -10   1   5      110.21       58.27     73.90 o 
  -9   1   5     1902.83     1895.28    148.45 o 
  -8   1   5     2402.72     2421.27    160.17 o 
  -7   1   5     2167.89     2090.40    139.45 o 
  -6   1   5     1203.19     1166.13     62.42 o 
  -5   1   5      454.65      515.14     76.51 o 
  -4   1   5    12984.66    13140.97    326.10 o 
  -3   1   5      492.55      440.59     61.53 o 
  -2   1   5     4865.34     4813.24    159.52 o 
  -1   1   5    24929.23    24834.88    415.25 o 
   0   1   5    19542.06    19169.32    210.58 o 
   1   1   5     2357.61     2394.60     51.81 o 
   2   1   5    11329.07    10846.52    132.81 o 
   3   1   5     2012.56     1938.52     37.40 o 
   4   1   5       44.38       56.47     19.86 o 
   5   1   5     9362.13     9214.00    163.75 o 
   6   1   5    25058.74    25274.16    426.04 o 
   7   1   5    10180.64    10013.31    188.23 o 
   8   1   5     1894.34     1844.93    164.79 o 
   9   1   5       29.47      -24.22     26.02 o 
  10   1   5        4.66      -17.91     53.61 o 
  11   1   5      218.22      154.53     72.60 o 
  12   1   5      225.95      179.27     86.82 o 
  13   1   5     1067.26      938.90    147.26 o 
 -10   2   5      116.95      107.76     85.73 o 
  -9   2   5     1347.37     1410.74    131.31 o 
  -8   2   5     3368.40     3423.12    188.17 o 
  -7   2   5       12.77      -11.05     36.84 o 
  -6   2   5      893.00      890.58     62.68 o 
  -5   2   5     6024.23     6032.67    218.99 o 
  -4   2   5     8608.34     8593.06    252.52 o 
  -3   2   5    13563.10    12905.92    314.49 o 
  -2   2   5    18677.57    19093.55    400.54 o 
  -1   2   5     3017.85     3157.79    124.58 o 
   0   2   5     6225.26     6185.20    117.28 o 
   1   2   5     3325.60     3322.72     63.85 o 
   2   2   5     8812.80     8647.10     95.10 o 
   3   2   5     7637.40     7554.04    121.94 o 
   4   2   5     6373.62     6410.27     91.39 o 
   5   2   5     1505.42     1515.65    109.82 o 
   6   2   5     7519.11     7657.91    398.32 o 
   7   2   5     1792.52     1826.19    210.36 o 
   8   2   5     2375.51     2216.91     86.62 o 
   9   2   5       93.78       71.26     33.32 o 
  10   2   5      696.37      656.83     65.68 o 
  11   2   5     1444.03     1577.81     88.63 o 
  12   2   5     1459.84     1643.73    147.26 o 
  13   2   5      518.67      402.39    114.16 o 
  -9   3   5      114.72       66.41     83.45 o 
  -8   3   5      171.53      115.90     77.16 o 
  -7   3   5     1009.74      975.31     73.57 o 
  -6   3   5      331.57      376.92     53.12 o 
  -5   3   5     1957.37     1908.19    125.66 o 
  -4   3   5     2109.27     1968.31    120.89 o 
  -3   3   5      111.68       88.12     41.89 o 
  -2   3   5      142.90      109.39     40.69 o 
  -1   3   5     2637.86     2564.30    116.55 o 
   0   3   5        4.23       -5.32     21.70 o 
   1   3   5       30.13       28.95     16.53 o 
   2   3   5     1064.52      995.57     38.53 o 
   3   3   5    12147.75    12107.77    273.47 o 
   4   3   5    37612.87    38409.32    522.84 o 
   5   3   5     1672.43     1688.82     66.07 o 
   6   3   5      281.33      248.14     36.60 o 
   7   3   5     1385.22     1278.72     66.47 o 
   8   3   5       22.41      -13.28     23.17 o 
   9   3   5     1174.62     1198.38    148.13 o 
  10   3   5     6848.94     6920.69    174.47 o 
  11   3   5     1782.82     1705.86     93.77 o 
  12   3   5      571.47      589.81    134.83 o 
  -9   4   5        3.60      -18.56     74.01 o 
  -8   4   5      278.89      359.11     65.64 o 
  -7   4   5     1280.16     1275.06     91.10 o 
  -6   4   5     3595.54     3528.27    121.25 o 
  -5   4   5      385.56      393.56     85.89 o 
  -4   4   5     6269.28     6355.84    223.22 o 
  -3   4   5     5681.68     5265.01    193.60 o 
  -2   4   5     2053.62     2017.80    113.62 o 
  -1   4   5     3635.47     3349.43    141.73 o 
   0   4   5    24168.91    24514.94    484.32 o 
   1   4   5     5236.18     5038.31    163.32 o 
   2   4   5    10519.22    10353.28    137.42 o 
   3   4   5      919.16      844.94     35.96 o 
   4   4   5     2474.62     2268.44     75.14 o 
   5   4   5      550.00      653.36     46.87 o 
   6   4   5     8380.02     8494.16    169.74 o 
   7   4   5     6903.50     6941.46    157.17 o 
   8   4   5     6369.48     6194.30    153.21 o 
   9   4   5       20.17      -41.33     27.55 o 
  10   4   5      516.19      432.49     58.69 o 
  11   4   5       77.04       23.53     42.32 o 
  12   4   5       59.40        3.79     48.94 o 
  13   4   5       13.89      -75.20     61.42 o 
  -8   5   5     2560.20     2644.58    123.54 o 
  -7   5   5     1288.26     1274.13     91.43 o 
  -6   5   5     3202.42     3443.59    126.39 o 
  -5   5   5        0.70      -22.06     30.10 o 
  -4   5   5     1012.76      959.41     94.85 o 
  -3   5   5     4188.22     4320.89    180.03 o 
  -2   5   5     7096.48     7382.86    238.31 o 
  -1   5   5     1426.63     1349.00     95.93 o 
   0   5   5    16307.91    17317.43    385.46 o 
   1   5   5      851.04      792.84     69.13 o 
   2   5   5      457.94      383.12     37.33 o 
   3   5   5     6092.64     6304.72    105.20 o 
   4   5   5     1943.16     1750.64     68.90 o 
   5   5   5       47.65       53.13     24.46 o 
   6   5   5    11704.14    12529.64    220.79 o 
   7   5   5      122.59       86.00     30.93 o 
   8   5   5     7844.25     7621.84    174.00 o 
   9   5   5     1203.24     1361.80     75.76 o 
  10   5   5       64.89        8.88     34.47 o 
  11   5   5     1061.68      970.81     84.64 o 
  12   5   5     4507.99     4731.23    324.58 o 
  13   5   5      905.89     1026.48    134.89 o 
  14   5   5     2092.42     2494.30    175.69 o 
  -8   6   5        6.04      -11.56     55.45 o 
  -7   6   5      257.51      205.97     61.06 o 
  -6   6   5       56.59      -22.76     40.49 o 
  -5   6   5      272.38      239.02     55.65 o 
  -4   6   5     2424.14     2563.65    150.73 o 
  -3   6   5     2121.45     2239.07    135.65 o 
  -2   6   5     4754.62     4899.41    198.37 o 
  -1   6   5       16.77        1.41     34.73 o 
   0   6   5     2384.69     2418.23    127.62 o 
   1   6   5     1976.01     1964.19    111.01 o 
   2   6   5      469.90      465.13     55.07 o 
   3   6   5     1526.22     1481.11     63.33 o 
   4   6   5    23907.37    24727.74    511.99 o 
   5   6   5     4572.65     4451.45    119.13 o 
   6   6   5    11710.56    11470.63    297.88 o 
   7   6   5       12.93      -10.27     21.58 o 
   8   6   5      735.64      751.47     65.62 o 
   9   6   5      756.59      883.42     72.09 o 
  10   6   5     4859.66     4971.72    150.05 o 
  11   6   5     2853.98     2938.64    121.51 o 
  12   6   5     5023.77     5373.52    238.31 o 
  13   6   5      347.45      507.43    115.03 o 
  14   6   5        0.25       -2.71     73.36 o 
  -7   7   5      182.28      130.43     59.16 o 
  -6   7   5     1766.72     1773.42    103.62 o 
  -5   7   5      431.94      402.43     62.21 o 
  -4   7   5     3089.38     3256.79    125.80 o 
  -3   7   5     2332.43     2198.70    142.38 o 
  -2   7   5     2612.10     2764.95    153.01 o 
  -1   7   5       33.62       32.66     45.14 o 
   0   7   5     2663.56     2510.58    134.78 o 
   1   7   5     4364.57     4293.55    175.26 o 
   2   7   5    15757.25    14974.93    280.52 o 
   3   7   5     1157.00     1007.98    103.74 o 
   4   7   5     1236.99     1180.90     96.58 o 
   5   7   5      821.42      755.94     88.44 o 
   6   7   5       29.40       -3.50     23.23 o 
   7   7   5      565.03      415.37     48.19 o 
   8   7   5     5843.39     6346.84    158.37 o 
   9   7   5      546.81      521.28     59.75 o 
  10   7   5      994.04      891.96     77.96 o 
  11   7   5       68.16       -2.27     37.99 o 
  12   7   5      329.17      253.83     82.37 o 
  13   7   5      379.24      308.08     92.35 o 
  14   7   5        9.40       -9.22     74.88 o 
  -6   8   5     2834.19     3072.27    197.50 o 
  -5   8   5      647.99      641.21     80.18 o 
  -4   8   5        2.94      -13.82     42.24 o 
  -3   8   5      902.49      982.10    121.43 o 
  -2   8   5      941.47     1026.80    117.96 o 
  -1   8   5     1434.58     1430.60    120.02 o 
   0   8   5     7275.76     7780.04    260.88 o 
   1   8   5     2698.85     2687.14    143.90 o 
   2   8   5     5412.57     5176.67    200.33 o 
   3   8   5     1646.66     1559.63     72.40 o 
   5   8   5       25.50       31.25     44.60 o 
   6   8   5      352.71      305.37     71.30 o 
   7   8   5       76.22       34.35     28.93 o 
   8   8   5     4873.53     4553.18    135.81 o 
   9   8   5     4893.68     5216.11    155.29 o 
  10   8   5     2356.41     2228.97    163.27 o 
  11   8   5      133.13      128.38     66.41 o 
  12   8   5      657.16      689.42    116.01 o 
  13   8   5       88.41      149.10     83.99 o 
  14   8   5     1053.58     1249.81    164.30 o 
  -5   9   5      131.11       18.88     81.17 o 
  -4   9   5        5.95      -62.56     43.63 o 
  -3   9   5       43.72       12.67     42.39 o 
  -2   9   5     2711.60     2757.46    167.12 o 
  -1   9   5     1490.36     1464.90    127.40 o 
   0   9   5     2759.17     2500.16    152.47 o 
   1   9   5     1112.56     1087.79    102.12 o 
   2   9   5      316.07      354.31     71.30 o 
   3   9   5       62.30       64.31     31.52 o 
   4   9   5     4419.76     4214.62    123.26 o 
   5   9   5     7454.87     7421.92    264.24 o 
   6   9   5     9321.96     9305.05    304.07 o 
   7   9   5     2305.40     2551.71    157.03 o 
   8   9   5      300.50      245.04     72.06 o 
   9   9   5       24.17      -11.89     31.47 o 
  10   9   5     1664.50     1596.12     90.69 o 
  11   9   5      479.11      544.55    104.72 o 
  12   9   5     2254.11     2272.71    170.81 o 
  13   9   5      994.56     1254.48    155.62 o 
  -4  10   5     2082.03     1931.53    174.93 o 
  -3  10   5      768.31      724.25    127.84 o 
  -2  10   5     2656.92     2881.39    178.62 o 
  -1  10   5     1826.64     1769.40    143.79 o 
   0  10   5        2.50      -53.50     46.23 o 
   1  10   5     1318.92     1261.53    130.98 o 
   2  10   5     4763.73     4467.83    201.63 o 
   3  10   5     1164.47     1094.04     68.58 o 
   4  10   5      730.97      694.59     86.82 o 
   5  10   5      579.45      574.28     92.78 o 
   6  10   5     1117.55     1127.40    110.80 o 
   7  10   5      122.09      180.68     68.04 o 
   8  10   5     2165.72     1966.14    146.17 o 
   9  10   5      921.11      796.42    115.57 o 
  10  10   5     2703.68     2678.46    178.40 o 
  11  10   5      608.91      467.39    104.72 o 
  12  10   5      846.52      753.99    128.92 o 
  13  10   5      893.98     1071.84    150.84 o 
  -2  11   5      109.53      105.59     92.57 o 
  -1  11   5       41.63       -1.09     71.08 o 
   0  11   5      126.37      230.49     80.96 o 
   1  11   5      657.94      699.19    109.82 o 
   2  11   5     2965.07     2956.92    175.04 o 
   3  11   5     1678.01     1586.54    131.63 o 
   4  11   5      687.71      839.49     73.66 o 
   5  11   5      365.98      385.16     92.46 o 
   6  11   5      742.86      700.49    113.40 o 
   7  11   5      165.48      103.96     66.20 o 
   8  11   5     2751.06     2523.93    175.04 o 
   9  11   5     3418.92     3798.59    214.87 o 
  10  11   5     3460.44     3241.46    201.74 o 
  11  11   5     1481.06     1680.30    154.10 o 
  12  11   5       17.12       15.30     77.81 o 
  -1  12   5      606.64      779.92    151.38 o 
   1  12   5     3189.44     3333.48    193.38 o 
   2  12   5     1435.43     1262.07    140.42 o 
   3  12   5     1614.26     1454.48    131.31 o 
   4  12   5      115.62      112.94     46.17 o 
   5  12   5      187.89      172.34     53.30 o 
   7  12   5     3330.15     3553.45    207.05 o 
   8  12   5      895.67      753.66    121.76 o 
   9  12   5      542.37      358.65     98.43 o 
  10  12   5        9.68      -28.32     68.37 o 
  11  12   5       32.98      -33.10     74.23 o 
  12  12   5      214.04      139.34     87.68 o 
   2  13   5     1310.72     1280.09    150.95 o 
   3  13   5      685.68      509.06    109.06 o 
   4  13   5     1118.17     1331.09    150.84 o 
   5  13   5      671.93      799.96     81.78 o 
   6  13   5     1299.80     1249.38    102.88 o 
   7  13   5     3279.91     3259.14    208.36 o 
   8  13   5      652.59      480.52    116.77 o 
   9  13   5      209.29      191.54     92.89 o 
  10  13   5      473.48      440.80    111.45 o 
   4  14   5     1950.20     1717.96    159.63 o 
   5  14   5     2096.98     2152.42    115.64 o 
   6  14   5      282.30      353.71     68.02 o 
   7  14   5       82.18       11.07     49.91 o 
   8  14   5      327.96      173.85     96.91 o 
  -5 -12   6      693.09      715.25    135.76 o 
  -4 -12   6      714.50      502.33    120.78 o 
  -3 -12   6      922.68     1062.51    154.31 o 
  -2 -12   6      574.33      682.69    130.22 o 
  -1 -12   6        1.87       -9.66     69.56 o 
  -8 -11   6      196.51      116.22     91.59 o 
  -7 -11   6     1860.10     1921.87    169.18 o 
  -6 -11   6     2415.62     2305.59    181.01 o 
  -5 -11   6     1801.89     2127.19    176.34 o 
  -4 -11   6      893.52      856.21    135.11 o 
  -3 -11   6        1.14        2.50     63.48 o 
  -2 -11   6       11.97        4.67     66.63 o 
  -1 -11   6      521.05      691.70    131.63 o 
   1 -11   6     1980.51     2032.45    158.55 o 
   2 -11   6     1036.75      930.77    134.67 o 
  -9 -10   6     2385.19     2387.23    135.45 o 
  -8 -10   6     1474.25     1606.44    120.74 o 
  -7 -10   6      459.31      477.37    117.31 o 
  -6 -10   6      523.38      555.62    119.26 o 
  -5 -10   6       52.56       41.78     70.75 o 
  -4 -10   6      199.31       87.25     79.33 o 
  -3 -10   6     3940.69     3971.79    221.38 o 
  -2 -10   6     2169.44     2071.95    163.00 o 
  -1 -10   6      618.49      541.73    111.45 o 
   1 -10   6      124.23      173.30     75.85 o 
   2 -10   6      360.52      361.91     91.92 o 
   3 -10   6       13.66      -92.62     61.75 o 
   4 -10   6      203.43      182.09     93.11 o 
 -10  -9   6      752.98      715.66     93.81 o 
  -9  -9   6      623.42      697.12    155.40 o 
  -8  -9   6      470.66      429.60     76.55 o 
  -7  -9   6        0.36       -5.75     46.17 o 
  -6  -9   6       22.59      -38.82     39.89 o 
  -5  -9   6      491.17      515.36    103.31 o 
  -4  -9   6      104.01       97.02     66.85 o 
  -3  -9   6     1784.40     1664.46    141.51 o 
  -2  -9   6     6380.05     6526.64    274.34 o 
  -1  -9   6     2001.26     1934.46    149.65 o 
   0  -9   6      573.32      613.89     92.89 o 
   1  -9   6      314.79      212.91     73.14 o 
   2  -9   6      320.80      344.11     89.31 o 
   3  -9   6     1445.91     1542.81    137.71 o 
   4  -9   6     1461.55     1448.29    142.81 o 
   5  -9   6      957.89      906.24    146.28 o 
 -10  -8   6      552.05      600.65     89.74 o 
  -9  -8   6      627.43      536.31     81.76 o 
  -8  -8   6      853.14      754.15    130.17 o 
  -7  -8   6      745.65      681.66     80.80 o 
  -6  -8   6     3337.28     3555.17    160.45 o 
  -5  -8   6     3711.82     4047.66    141.08 o 
  -4  -8   6     2537.96     2457.95    159.74 o 
  -3  -8   6       16.76       28.43     52.41 o 
  -2  -8   6        9.81       20.29     57.84 o 
  -1  -8   6     1836.51     1743.54     86.42 o 
   0  -8   6     1019.47      973.85     74.37 o 
   1  -8   6     3495.40     3372.22    168.31 o 
   2  -8   6     5422.29     5021.06    215.95 o 
   3  -8   6     2272.28     2139.77    152.90 o 
   4  -8   6      399.10      210.09     81.82 o 
   5  -8   6      212.84      155.40     81.50 o 
   6  -8   6        7.06       21.81     78.68 o 
 -11  -7   6       56.62       -6.66     56.51 o 
 -10  -7   6       61.11      -34.21     49.43 o 
  -9  -7   6     2161.20     2157.84    117.31 o 
  -8  -7   6     1218.57     1413.27     95.01 o 
  -7  -7   6      846.80      854.96    194.74 o 
  -6  -7   6      710.16      788.63     80.57 o 
  -5  -7   6       13.05      -26.12     31.30 o 
  -4  -7   6      374.82      342.53     96.36 o 
  -3  -7   6     1186.59     1145.54     71.88 o 
  -2  -7   6      880.09      913.19    113.19 o 
  -1  -7   6     2977.63     3065.11    257.95 o 
   0  -7   6     1826.73     1859.17     87.36 o 
   1  -7   6      299.41      283.45     73.68 o 
   2  -7   6     2183.55     2157.68    134.78 o 
   3  -7   6      385.10      429.63     85.84 o 
   4  -7   6      590.51      565.82    101.90 o 
   5  -7   6      572.61      446.88    101.79 o 
   6  -7   6     2848.13     2740.86    189.04 o 
   7  -7   6     1875.25     1772.22    167.23 o 
   8  -7   6     1150.07     1081.61    162.13 o 
 -11  -6   6      296.63      226.04     95.71 o 
 -10  -6   6      263.69      184.71     61.56 o 
  -9  -6   6     1492.60     1471.34    103.95 o 
  -8  -6   6     1690.49     1744.97    102.66 o 
  -7  -6   6      291.75      222.26     54.08 o 
  -6  -6   6      991.05     1068.86     79.88 o 
  -5  -6   6      419.33      428.64     58.00 o 
  -4  -6   6        3.18      -29.32     28.36 o 
  -3  -6   6      868.02      790.90     65.97 o 
  -2  -6   6     6039.14     6489.74    150.75 o 
  -1  -6   6    11810.98    11666.36    219.53 o 
   0  -6   6    14056.18    14072.63    252.11 o 
   1  -6   6       40.14        2.71     44.93 o 
   2  -6   6      252.77      195.33     61.86 o 
   3  -6   6     1090.09     1041.45     99.84 o 
   4  -6   6     1207.29     1139.56    109.93 o 
   5  -6   6     1513.14     1509.60    129.25 o 
   6  -6   6     1973.27     1944.01    157.46 o 
   7  -6   6      655.09      905.05    138.58 o 
   8  -6   6       20.24      -66.63     67.61 o 
 -11  -5   6     1220.76     1417.69    177.43 o 
 -10  -5   6     2363.13     2502.12    185.02 o 
  -9  -5   6     1190.83     1295.41    279.33 o 
  -8  -5   6     2825.03     2753.85    121.76 o 
  -7  -5   6       10.37      -33.99     34.65 o 
  -6  -5   6      736.34      668.93    116.82 o 
  -5  -5   6     8918.82     8522.79    194.60 o 
  -4  -5   6    17543.48    17708.12    299.34 o 
  -3  -5   6     4755.05     4761.03    129.64 o 
  -2  -5   6     1407.98     1399.06     51.93 o 
  -1  -5   6      264.62      240.53     28.78 o 
   0  -5   6      307.26      278.05     41.71 o 
   1  -5   6      204.73      217.58     54.80 o 
   2  -5   6     3413.17     3359.74    154.96 o 
   3  -5   6     2724.92     2804.88    148.24 o 
   4  -5   6     1097.13     1037.98    100.71 o 
   5  -5   6       30.30      -15.95     46.66 o 
   6  -5   6      404.66      356.27     88.88 o 
   7  -5   6        0.89       -4.88     52.85 o 
   8  -5   6       37.35      -24.85     68.04 o 
   9  -5   6      218.55      131.42     94.95 o 
 -11  -4   6      355.42      236.25     95.06 o 
 -10  -4   6      722.52      584.16    116.66 o 
  -9  -4   6      420.45      396.96     98.86 o 
  -8  -4   6     1091.15     1096.30     94.01 o 
  -7  -4   6     2704.33     2579.09    155.78 o 
  -6  -4   6     2856.17     2773.30    110.37 o 
  -5  -4   6      233.56      196.45     44.62 o 
  -4  -4   6     5199.76     5193.56    138.39 o 
  -3  -4   6     2347.79     2284.32     87.21 o 
  -2  -4   6      804.27      807.60     38.15 o 
  -1  -4   6     1284.99     1202.23     46.52 o 
   0  -4   6     3795.02     3561.82     75.56 o 
   1  -4   6     2289.47     2367.17     54.95 o 
   2  -4   6     6096.01     5557.35    194.36 o 
   3  -4   6     3266.17     3136.52    152.90 o 
   4  -4   6    10730.41    10891.70    316.33 o 
   5  -4   6      420.29      297.56     72.16 o 
   6  -4   6     1004.38      924.47    117.20 o 
   7  -4   6     3227.59     3105.48    187.19 o 
   8  -4   6     3344.09     3204.45    199.78 o 
   9  -4   6     1047.96     1046.45    149.10 o 
  10  -4   6     1204.78     1149.00    161.48 o 
 -11  -3   6        9.17       29.19     76.72 o 
 -10  -3   6      439.49      396.20    100.49 o 
  -9  -3   6      118.76       30.06     59.79 o 
  -8  -3   6     2176.32     2167.34    151.49 o 
  -7  -3   6     2511.09     2530.84    110.41 o 
  -6  -3   6     2652.80     2471.96    103.04 o 
  -5  -3   6       25.39      -37.17     28.70 o 
  -4  -3   6      503.10      450.47     62.51 o 
  -3  -3   6     1829.46     1850.34     48.32 o 
  -2  -3   6     1059.31     1044.94     39.86 o 
  -1  -3   6    12583.13    12727.91    337.34 o 
   0  -3   6    25889.94    25824.37    281.36 o 
   1  -3   6     6630.23     6642.33    248.44 o 
   2  -3   6     3195.95     3138.25    141.07 o 
   3  -3   6     2095.80     1935.76    115.03 o 
   4  -3   6     1646.70     1645.90    113.62 o 
   5  -3   6      572.56      441.67     80.96 o 
   6  -3   6     2784.44     2998.05    166.25 o 
   7  -3   6     1725.17     1639.28    132.72 o 
   8  -3   6     1310.76     1273.90    127.40 o 
   9  -3   6      147.99       59.14     74.55 o 
  10  -3   6       97.91       86.16     88.88 o 
  11  -3   6      159.49      -41.78     75.96 o 
 -11  -2   6      471.58      576.67    121.43 o 
 -10  -2   6     2608.03     2677.92    187.19 o 
  -9  -2   6     1252.52     1294.19    127.29 o 
  -8  -2   6     3298.91     2852.85    171.79 o 
  -7  -2   6     2100.77     2204.99    143.24 o 
  -6  -2   6      158.21       37.22     37.99 o 
  -5  -2   6      856.20      822.30     67.54 o 
  -4  -2   6    10323.73     9972.08    200.51 o 
  -3  -2   6     8292.53     8323.21    171.76 o 
  -2  -2   6     6519.33     6829.87    105.98 o 
  -1  -2   6       18.10       -8.11     14.78 o 
   0  -2   6      447.86      378.29     29.33 o 
   1  -2   6      217.40      226.46     31.84 o 
   2  -2   6      924.53      969.23     35.76 o 
   3  -2   6      432.67      360.36     42.05 o 
   4  -2   6     8206.24     8428.00    259.79 o 
   5  -2   6     3154.50     2957.35    153.23 o 
   6  -2   6     6211.18     6342.71    238.74 o 
   7  -2   6     1362.19      950.95    116.22 o 
   8  -2   6     1566.72     1438.42    127.08 o 
   9  -2   6      747.83      570.59    108.63 o 
  10  -2   6      154.93      155.83     85.08 o 
  11  -2   6     1181.36     1102.01    163.10 o 
 -11  -1   6      454.23      516.22    118.18 o 
 -10  -1   6     1277.73     1512.86    162.34 o 
  -9  -1   6      175.36      134.35     80.96 o 
  -8  -1   6       35.51      -62.29     41.89 o 
  -7  -1   6      240.70      139.23     62.94 o 
  -6  -1   6     2109.03     2041.13    133.15 o 
  -5  -1   6      145.87      160.06     39.95 o 
  -4  -1   6     3183.12     3081.07    104.32 o 
  -3  -1   6     5653.46     5616.29    157.73 o 
  -2  -1   6    14675.20    14730.52    211.60 o 
  -1  -1   6     1503.39     1421.99     72.88 o 
   0  -1   6     3351.34     3235.15     67.72 o 
   1  -1   6     1357.68     1345.62     43.16 o 
   2  -1   6    12121.89    12291.37    186.08 o 
   3  -1   6     1233.06     1073.19     81.01 o 
   4  -1   6    15401.79    15172.21    276.86 o 
   5  -1   6    13583.55    13367.27    206.16 o 
   6  -1   6     1614.53     1755.94    123.60 o 
   7  -1   6     2520.41     2243.41    147.48 o 
   8  -1   6     5998.70     5672.93    239.72 o 
   9  -1   6     1855.05     1608.57    138.25 o 
  10  -1   6     2396.25     2494.96    177.43 o 
  11  -1   6     1207.76     1391.54    164.84 o 
  12  -1   6      925.28      611.94    127.40 o 
 -10   0   6      340.55      213.67     93.87 o 
  -9   0   6      530.77      465.11     98.75 o 
  -8   0   6      538.03      418.56     93.33 o 
  -7   0   6     1272.12     1311.34    119.80 o 
  -6   0   6    12240.57    12206.62    347.80 o 
  -5   0   6     5730.59     5557.46    213.02 o 
  -4   0   6     4222.78     4064.68    169.83 o 
  -3   0   6     1981.22     1957.73    119.42 o 
  -2   0   6      356.51      268.79     46.07 o 
  -1   0   6      425.85      395.88     27.67 o 
   0   0   6    22814.72    22989.37    250.05 o 
   1   0   6    16228.69    16060.17    188.73 o 
   2   0   6    13523.04    13592.69    165.70 o 
   3   0   6     1057.36     1017.53     61.76 o 
   4   0   6       65.04       19.83     13.16 o 
   5   0   6      135.77      102.17     26.53 o 
   6   0   6     1186.13     1009.01     74.50 o 
   7   0   6      855.55      821.58     53.74 o 
   8   0   6     3894.97     3824.96    191.21 o 
   9   0   6      873.29      730.22    111.45 o 
  10   0   6      349.92      145.20     79.98 o 
  11   0   6       86.87      -54.58     60.77 o 
  12   0   6       10.52        5.64     75.64 o 
 -10   1   6     1604.21     1569.51    169.61 o 
  -9   1   6     1045.11     1084.54    135.76 o 
  -8   1   6     3756.82     3814.22    203.91 o 
  -7   1   6     1317.25     1333.48    121.00 o 
  -6   1   6     4258.77     4439.94    198.48 o 
  -5   1   6     1380.43     1183.83    106.89 o 
  -4   1   6      531.17      454.48     76.29 o 
  -3   1   6     1778.21     1689.09    104.18 o 
  -2   1   6    12874.31    13036.36    313.19 o 
  -1   1   6      605.57      516.79     44.76 o 
   0   1   6     2429.79     2442.46     59.28 o 
   1   1   6     1441.02     1448.34     43.78 o 
   2   1   6     5425.33     5203.61     86.61 o 
   3   1   6     2599.19     2306.44     44.22 o 
   4   1   6     3323.39     3375.39     84.19 o 
   5   1   6     2655.93     2603.82     81.77 o 
   6   1   6    11162.22    11252.18    198.65 o 
   7   1   6     2597.46     2635.72     88.75 o 
   8   1   6     3885.56     3846.78    126.70 o 
   9   1   6     3649.44     3505.70    190.34 o 
  10   1   6      229.66      101.57     68.15 o 
  11   1   6      141.55       18.77     75.53 o 
  12   1   6     2630.18     2286.06    176.34 o 
  13   1   6     1748.44     2170.27    185.89 o 
  -9   2   6      813.18     1024.96    137.93 o 
  -8   2   6     1547.65     1367.01    132.72 o 
  -7   2   6      438.71      349.76     85.30 o 
  -6   2   6       76.81        0.03     29.17 o 
  -5   2   6      493.26      476.94     83.89 o 
  -4   2   6      219.63      170.48     55.13 o 
  -3   2   6     1778.03     1709.93    108.41 o 
  -2   2   6    26151.99    25578.85    514.16 o 
  -1   2   6    21386.76    21682.38    443.30 o 
   0   2   6     2450.67     2392.43     73.25 o 
   1   2   6      189.96      130.74     21.17 o 
   2   2   6     6846.84     6542.10    136.78 o 
   3   2   6     2314.19     2239.30     44.66 o 
   4   2   6    15006.71    15186.59    190.32 o 
   5   2   6    13285.28    12828.21    160.67 o 
   6   2   6    12866.32    13019.21    223.02 o 
   7   2   6     2998.27     3049.93     98.09 o 
   8   2   6      831.47      794.75     89.42 o 
   9   2   6      559.79      626.27     61.27 o 
  10   2   6     1709.83     1929.82    134.07 o 
  11   2   6      256.73      175.91     85.84 o 
  12   2   6      555.48      501.36    111.12 o 
  13   2   6      871.09      848.62    147.48 o 
  -9   3   6     1872.91     2087.58    171.46 o 
  -8   3   6      392.07      277.16     92.02 o 
  -7   3   6       55.40       46.66     74.23 o 
  -6   3   6     3295.15     3485.19    118.52 o 
  -5   3   6     1991.50     2029.41    135.21 o 
  -4   3   6     5974.05     5745.20    212.81 o 
  -3   3   6     1451.50     1296.69     99.40 o 
  -2   3   6       25.96        7.60     30.06 o 
  -1   3   6     2877.92     2803.80    130.22 o 
   0   3   6     4238.96     4145.31    152.47 o 
   1   3   6     5831.35     5591.92    139.77 o 
   2   3   6    20526.98    20599.66    289.55 o 
   3   3   6     7193.39     7578.64    113.26 o 
   4   3   6     7710.01     8585.82    189.20 o 
   5   3   6     9561.27    10083.33    200.76 o 
   6   3   6      213.69      138.61     22.88 o 
   7   3   6     2740.05     2482.12     90.78 o 
   8   3   6      578.45      592.80     74.39 o 
   9   3   6      966.86     1093.05    113.08 o 
  10   3   6     3299.26     3359.40    120.86 o 
  11   3   6     2036.15     2140.95    102.96 o 
  12   3   6       18.76      -20.62     67.39 o 
  13   3   6      298.75      293.11    108.52 o 
  -8   4   6     1203.41     1390.78    154.10 o 
  -7   4   6      166.82      109.68     47.58 o 
  -6   4   6     3004.91     2852.79    112.87 o 
  -5   4   6     2738.52     2522.95    151.38 o 
  -4   4   6     1289.33     1247.97    106.24 o 
  -3   4   6      861.93      921.54     99.84 o 
  -2   4   6     1752.83     1645.47    110.47 o 
  -1   4   6       46.58       27.35     38.09 o 
   0   4   6     1408.45     1379.92     93.87 o 
   1   4   6     1139.10     1121.43     82.26 o 
   2   4   6     7416.52     7111.76    144.24 o 
   3   4   6    21056.79    21221.92    237.11 o 
   4   4   6     1639.17     1447.89     63.11 o 
   5   4   6     4644.57     4692.42    119.72 o 
   6   4   6    14694.22    14613.47    297.88 o 
   7   4   6     3809.32     3709.81    113.39 o 
   8   4   6     2531.08     2336.21     93.72 o 
   9   4   6     6655.66     6470.98    165.81 o 
  10   4   6     3194.50     3117.36    206.57 o 
  11   4   6     1860.18     1787.12     96.26 o 
  12   4   6      692.02      622.54     78.77 o 
  13   4   6     1231.95     1299.54    101.34 o 
  -8   5   6     1016.60      953.23    141.73 o 
  -7   5   6     1602.54     1557.34    117.80 o 
  -6   5   6      596.06      452.78     67.20 o 
  -5   5   6     1360.73     1212.59    114.49 o 
  -4   5   6        0.06      -12.70     45.90 o 
  -3   5   6        4.36      -39.93     41.45 o 
  -2   5   6     3861.60     3754.97    170.27 o 
  -1   5   6    13748.60    14086.06    358.11 o 
   0   5   6    11242.73    11318.29    303.96 o 
   1   5   6    12417.76    11767.45    301.90 o 
   2   5   6     2101.95     1953.99    107.76 o 
   3   5   6      362.66      311.57     31.30 o 
   4   5   6     4272.67     4252.20    157.24 o 
   5   5   6      865.75      705.97     52.87 o 
   6   5   6     3071.74     2850.83     98.25 o 
   7   5   6     8184.90     8054.76    177.21 o 
   8   5   6       45.10       -0.40     28.49 o 
   9   5   6        4.33      -29.91     39.28 o 
  10   5   6      477.00      408.92    105.64 o 
  11   5   6      153.71      149.22    117.25 o 
  12   5   6      552.36      612.47    201.41 o 
  13   5   6      698.51      809.33    123.49 o 
  14   5   6     1165.58     1223.98    145.52 o 
  -7   6   6     1334.07     1461.92     99.71 o 
  -6   6   6      343.16      305.07     64.24 o 
  -5   6   6     1236.91     1233.69     86.76 o 
  -4   6   6     4216.75     4347.59    206.40 o 
  -3   6   6     3924.21     3857.73    185.46 o 
  -2   6   6      637.25      574.28     90.07 o 
  -1   6   6     2533.24     2431.91    142.27 o 
   0   6   6       48.61       36.03     44.06 o 
   1   6   6     2840.70     2749.32    138.47 o 
   2   6   6     2511.31     2504.72    129.03 o 
   3   6   6     4581.30     4558.06    116.16 o 
   4   6   6     1142.67     1084.50     47.45 o 
   5   6   6     2918.34     3176.90    103.01 o 
   6   6   6       16.80      -11.47     24.40 o 
   7   6   6     7675.93     7798.78    175.97 o 
   8   6   6      256.95      223.49     46.23 o 
   9   6   6      423.12      412.62     55.80 o 
  10   6   6     3567.84     3518.92    128.24 o 
  11   6   6     3255.80     3455.72    132.76 o 
  12   6   6     1261.46     1380.61    100.79 o 
  13   6   6     1583.05     1809.66    152.90 o 
  14   6   6      127.25      105.15     86.27 o 
  -6   7   6      178.60      199.85     59.19 o 
  -5   7   6      585.37      659.05     76.58 o 
  -4   7   6     1396.79     1459.79    128.70 o 
  -3   7   6     3206.50     3013.89    172.65 o 
  -2   7   6      205.96      181.77     70.32 o 
  -1   7   6      484.11      489.64     84.21 o 
   0   7   6      412.42      327.51     71.08 o 
   1   7   6      279.59      291.37     64.03 o 
   2   7   6     2317.50     2171.03    125.56 o 
   3   7   6    16715.49    16569.40    262.90 o 
   4   7   6     8686.81     8801.93    336.57 o 
   5   7   6     7333.31     7516.99    250.90 o 
   6   7   6      213.35       85.44     42.11 o 
   7   7   6     1741.74     1701.69     81.96 o 
   8   7   6     5109.08     5084.89    144.24 o 
   9   7   6     5729.38     5639.73    157.18 o 
  10   7   6     3513.39     3610.66    132.17 o 
  11   7   6     3221.15     3139.06    127.05 o 
  12   7   6      309.15      285.62     87.14 o 
  13   7   6       23.91        3.58     70.43 o 
  14   7   6      575.76      600.65    126.21 o 
  -5   8   6     1611.80     1631.78    154.75 o 
  -4   8   6      193.17      156.45    105.53 o 
  -3   8   6     1048.67     1060.77    132.28 o 
  -2   8   6       39.74       21.27     66.85 o 
  -1   8   6     2956.91     3146.28    175.80 o 
   0   8   6     6706.29     7116.55    259.90 o 
   1   8   6    10758.54    11164.30    327.94 o 
   2   8   6     2095.69     2198.59    134.56 o 
   3   8   6      326.83      321.98     44.49 o 
   4   8   6      288.90      229.67     42.74 o 
   5   8   6      158.45       90.72     54.26 o 
   6   8   6      388.21      239.50     65.55 o 
   7   8   6     2425.04     2385.53     99.55 o 
   8   8   6     1972.84     1976.61    116.77 o 
   9   8   6     2126.12     2175.58    101.32 o 
  10   8   6      108.19       69.46     39.77 o 
  11   8   6      378.40      281.25     74.66 o 
  12   8   6      115.06      120.02     77.81 o 
  13   8   6       13.94       18.67     70.43 o 
  14   8   6      296.95      212.26     92.68 o 
  -4   9   6     1296.55     1282.70    108.96 o 
  -3   9   6     1805.72     1855.78    154.31 o 
  -2   9   6      475.13      335.43     93.00 o 
  -1   9   6      702.47      745.09    108.74 o 
   0   9   6      830.65      968.20    115.68 o 
   1   9   6     2264.79     2302.88    146.17 o 
   2   9   6       99.18      146.28     64.35 o 
   3   9   6       54.79       18.86     32.09 o 
   4   9   6      674.03      603.96     59.44 o 
   5   9   6     3573.17     3773.83    120.63 o 
   6   9   6     1531.63     1533.59    124.69 o 
   7   9   6     5622.37     5524.80    233.97 o 
   8   9   6     4491.03     4828.43    222.68 o 
   9   9   6     3854.95     3781.62    134.11 o 
  10   9   6        0.67      -50.46     33.64 o 
  11   9   6     1110.60     1274.99    141.62 o 
  12   9   6      732.76      610.96    110.47 o 
  13   9   6     1363.04     1326.97    159.41 o 
  -3  10   6     1895.32     1920.32    119.40 o 
  -2  10   6     1522.80     1448.83    139.34 o 
  -1  10   6     2878.13     3253.07    193.92 o 
   0  10   6      412.27      311.23     89.20 o 
   1  10   6        0.40      -46.77     54.15 o 
   2  10   6       16.57      -34.18     44.28 o 
   3  10   6     2170.62     1919.59    140.64 o 
   4  10   6     2015.49     1849.90     89.53 o 
   5  10   6     6209.17     6430.40    167.29 o 
   6  10   6      956.12     1051.55    126.21 o 
   7  10   6       39.27       46.34     54.69 o 
   8  10   6      892.38     1128.81    132.61 o 
   9  10   6     2065.21     1969.40    155.72 o 
  10  10   6     1266.38     1122.95    136.73 o 
  11  10   6     2023.52     1805.10    153.77 o 
  12  10   6      422.28      391.86    104.61 o 
  13  10   6      506.29      368.96    109.06 o 
  -2  11   6      100.43       66.52     87.79 o 
  -1  11   6        2.51      -47.86     70.65 o 
   0  11   6      257.83      217.15     87.25 o 
   1  11   6     4966.08     4886.71    231.69 o 
   2  11   6     1906.24     1888.12    147.59 o 
   3  11   6     1075.97     1006.51    124.47 o 
   4  11   6       56.83       39.30     36.26 o 
   5  11   6        8.98      -30.85     33.75 o 
   7  11   6      477.17      479.44    102.77 o 
   8  11   6      779.34      530.11    105.70 o 
   9  11   6     2763.72     2910.26    190.78 o 
  10  11   6      174.96      133.04     81.82 o 
  11  11   6      507.94      396.74    102.77 o 
  12  11   6      318.60      238.74    100.16 o 
   0  12   6       39.11       22.79     84.32 o 
   1  12   6     2046.25     1933.15    158.44 o 
   2  12   6     1931.49     1842.54    154.86 o 
   3  12   6      482.13      540.97    103.74 o 
   4  12   6      130.69      152.47     75.64 o 
   5  12   6      487.96      365.00     86.38 o 
   6  12   6      614.33      715.55     80.29 o 
   7  12   6     3973.23     4032.45    226.48 o 
   8  12   6     1706.26     1698.86    153.66 o 
   9  12   6     2304.64     2420.19    180.25 o 
  10  12   6      778.59      904.18    137.82 o 
  11  12   6       59.14       76.94     75.96 o 
   2  13   6       70.84      145.31     83.78 o 
   3  13   6      689.79      675.10    124.25 o 
   4  13   6     1006.73      930.22    133.91 o 
   5  13   6     4156.58     4066.63    227.02 o 
   6  13   6     2097.23     1970.66    216.39 o 
   7  13   6     1470.02     1307.80    109.27 o 
   8  13   6      390.93      270.21     94.63 o 
   9  13   6      174.09       91.05     79.76 o 
  10  13   6       47.28       -9.22     78.46 o 
   6  14   6      715.27      787.81     90.86 o 
   7  14   6      174.35      225.92     72.49 o 
  -6 -11   7      695.74      807.60    144.33 o 
  -5 -11   7      132.92      139.12     96.58 o 
  -4 -11   7      477.26      512.97    123.06 o 
  -3 -11   7      407.18      324.36    107.11 o 
  -2 -11   7        3.03       -7.05     67.61 o 
  -1 -11   7      192.12      123.39     82.15 o 
   0 -11   7     1306.00     1287.58    168.75 o 
   1 -11   7     1088.73      968.53    150.08 o 
  -8 -10   7     1900.37     1973.31    174.39 o 
  -7 -10   7     2284.51     2667.93    196.53 o 
  -6 -10   7     2105.01     2561.80    188.71 o 
  -5 -10   7      543.76      418.77    115.36 o 
  -4 -10   7      117.54       78.46     81.50 o 
  -3 -10   7      613.43      744.66    132.72 o 
  -2 -10   7     2374.93     2481.72    185.89 o 
  -1 -10   7     1265.18     1478.57    168.96 o 
   0 -10   7     2036.08     1783.51    157.68 o 
   2 -10   7        5.36       24.31     70.10 o 
   3 -10   7      629.19      546.93    121.32 o 
  -9  -9   7      952.54      810.74     98.58 o 
  -8  -9   7      403.56      396.85     81.29 o 
  -7  -9   7       12.51      -63.05     68.69 o 
  -6  -9   7      252.62      215.84     82.69 o 
  -5  -9   7      156.39      149.65     80.09 o 
  -4  -9   7     1930.45     2090.61    163.43 o 
  -3  -9   7     1793.24     2010.64    161.04 o 
  -2  -9   7     1966.31     2015.84    158.76 o 
  -1  -9   7       76.14       60.88     63.48 o 
   0  -9   7        5.01      -36.25     50.79 o 
   1  -9   7       44.29       -6.51     55.56 o 
   2  -9   7      180.59      227.56     81.50 o 
   3  -9   7      271.67      333.80     94.41 o 
   4  -9   7     1878.63     1874.55    166.36 o 
   5  -9   7     1650.75     1397.72    172.22 o 
  -9  -8   7      173.92      144.84     64.38 o 
  -8  -8   7      113.50       32.35     50.94 o 
  -7  -8   7      379.86      308.27     67.68 o 
  -6  -8   7     2818.23     3150.32    135.24 o 
  -5  -8   7     1394.89     1395.12    150.95 o 
  -4  -8   7     1344.08     1308.63    126.42 o 
  -3  -8   7     1485.17     1537.82    140.10 o 
  -2  -8   7     3096.65     3158.11    188.39 o 
  -1  -8   7      898.38     1107.87    136.63 o 
   0  -8   7     2706.93     2512.45    109.13 o 
   1  -8   7     1977.25     1921.49    181.23 o 
   2  -8   7     2445.14     2338.58    151.82 o 
   3  -8   7     1813.15     1847.53    144.87 o 
   4  -8   7     1445.56     1031.69    137.17 o 
   5  -8   7      573.95      526.64    116.77 o 
   6  -8   7        0.29      -16.39     70.10 o 
 -10  -7   7        0.52      -52.88     50.30 o 
  -9  -7   7      333.14      347.00     78.37 o 
  -8  -7   7       74.11      107.21     51.62 o 
  -7  -7   7     1282.32     1250.63     96.65 o 
  -6  -7   7     4707.54     4928.54    162.94 o 
  -5  -7   7     1845.84     1864.44    131.42 o 
  -4  -7   7        4.66       26.03     40.17 o 
  -3  -7   7      303.69      188.06     77.48 o 
  -2  -7   7     2735.99     2750.52    167.34 o 
  -1  -7   7      555.55      499.62     96.26 o 
   0  -7   7     3138.63     3315.16    119.57 o 
   1  -7   7     2782.80     2572.83    108.66 o 
   2  -7   7      826.24      871.19    107.54 o 
   3  -7   7       32.28        8.79     61.64 o 
   4  -7   7      589.63      611.61    112.53 o 
   5  -7   7      466.08      449.59    105.26 o 
   6  -7   7      565.70      750.08    132.28 o 
   7  -7   7       38.89      -50.90     76.29 o 
 -10  -6   7     1423.27     1680.07    121.13 o 
  -9  -6   7     1477.40     1422.35    105.41 o 
  -8  -6   7     1182.64     1167.79    101.49 o 
  -7  -6   7       97.27       85.75     49.15 o 
  -6  -6   7        1.48      -40.39     34.07 o 
  -5  -6   7      372.14      265.29     52.67 o 
  -4  -6   7      457.72      291.34     74.66 o 
  -3  -6   7      207.53      211.53     45.39 o 
  -2  -6   7     3713.52     3823.33    190.88 o 
  -1  -6   7     2586.23     2803.51    102.21 o 
   0  -6   7     2744.44     2688.54    103.37 o 
   1  -6   7     2107.90     1943.28    217.53 o 
   2  -6   7      239.54      253.72     68.26 o 
   3  -6   7      243.99      245.90     70.97 o 
   4  -6   7      946.34      923.71    117.96 o 
   5  -6   7     1987.41     2085.84    157.14 o 
   6  -6   7     4819.46     4578.62    236.68 o 
   7  -6   7     1927.98     1974.28    168.53 o 
   8  -6   7       50.59       58.82     87.90 o 
 -10  -5   7      257.03      243.84     97.02 o 
  -9  -5   7     1240.67     1350.99    131.90 o 
  -8  -5   7      766.31      803.92    121.27 o 
  -7  -5   7       55.52       -4.69     39.40 o 
  -6  -5   7     1884.49     1937.20    119.59 o 
  -5  -5   7     1089.53      998.83     82.91 o 
  -4  -5   7     4126.52     3802.29    126.97 o 
  -3  -5   7     3849.71     3846.51    122.28 o 
  -2  -5   7     6639.97     6907.33    160.38 o 
  -1  -5   7     7385.01     7374.00    127.77 o 
   0  -5   7      285.76      253.35     47.98 o 
   1  -5   7     1075.09      927.47     63.72 o 
   2  -5   7     9085.32     8674.45    270.65 o 
   3  -5   7     1902.12     1754.10    123.93 o 
   4  -5   7     1619.42     1470.21    120.24 o 
   5  -5   7     2465.85     2435.70    158.76 o 
   6  -5   7     1438.38     1281.28    126.64 o 
   7  -5   7      390.77      365.49    105.70 o 
   8  -5   7     1084.54     1134.46    153.34 o 
   9  -5   7     1098.51     1045.14    164.51 o 
 -10  -4   7       82.16       71.62     79.54 o 
  -9  -4   7       64.30       10.53     67.82 o 
  -8  -4   7      330.64      243.39     59.24 o 
  -7  -4   7     1138.05     1104.55     93.57 o 
  -6  -4   7     6095.61     6161.51    197.88 o 
  -5  -4   7     7853.89     8000.39    355.62 o 
  -4  -4   7     3459.17     3365.04    165.06 o 
  -3  -4   7      817.15      735.72     63.89 o 
  -2  -4   7     1839.28     1885.15     71.79 o 
  -1  -4   7      526.92      524.90     38.54 o 
   0  -4   7     1510.31     1556.35     53.39 o 
   1  -4   7      200.93      177.91     37.42 o 
   2  -4   7     1695.50     1768.24     80.79 o 
   3  -4   7     2166.76     1874.23    122.84 o 
   4  -4   7       42.31       25.39     47.10 o 
   5  -4   7       22.09      -65.93     43.95 o 
   6  -4   7      504.68      360.93     85.30 o 
   7  -4   7       39.95       14.87     58.93 o 
   8  -4   7      231.59       81.82     73.36 o 
   9  -4   7     1462.10     1291.48    160.72 o 
  10  -4   7     1381.16     1838.09    198.26 o 
 -10  -3   7      416.51      388.39    112.86 o 
  -9  -3   7      791.80      705.26    120.46 o 
  -8  -3   7     2138.74     2085.51    156.38 o 
  -7  -3   7     1674.12     1623.54     96.64 o 
  -6  -3   7      132.40       65.74     43.55 o 
  -5  -3   7      968.54      964.34     91.32 o 
  -4  -3   7      369.73      284.32     47.70 o 
  -3  -3   7     2811.28     2641.44     97.57 o 
  -2  -3   7      803.14      749.89     39.14 o 
  -1  -3   7     3556.79     3517.42     79.69 o 
   0  -3   7     4791.14     4971.36    113.39 o 
   1  -3   7     9859.75     9797.05    157.66 o 
   2  -3   7      646.87      679.25     58.07 o 
   3  -3   7     4803.33     4749.87    189.37 o 
   4  -3   7      153.35      187.19     60.55 o 
   5  -3   7     1090.72      902.77    111.12 o 
   6  -3   7     6839.42     6998.48    266.52 o 
   7  -3   7     5563.72     5391.32    240.69 o 
   8  -3   7      447.62      310.91     90.83 o 
   9  -3   7      276.98      227.78     92.13 o 
  10  -3   7       11.00       -5.32     74.66 o 
  11  -3   7        0.12      -75.53     81.93 o 
 -10  -2   7       10.43      -65.87     67.82 o 
  -9  -2   7      429.78      518.18    108.52 o 
  -8  -2   7     2814.39     3028.98    184.92 o 
  -7  -2   7     7570.95     7572.33    279.33 o 
  -6  -2   7      332.97      251.39     54.20 o 
  -5  -2   7       89.43       23.27     35.44 o 
  -4  -2   7     2229.05     2115.00    125.01 o 
  -3  -2   7     2560.41     2521.56     94.87 o 
  -2  -2   7     5425.99     5502.55     98.36 o 
  -1  -2   7    28586.39    28912.66    314.09 o 
   0  -2   7     6362.43     6006.12    120.69 o 
   1  -2   7     1074.78     1072.03     43.28 o 
   2  -2   7     4551.18     3998.68     80.04 o 
   3  -2   7     3240.50     3076.70     67.00 o 
   4  -2   7     2004.74     1847.53    120.35 o 
   5  -2   7     2048.67     1796.75    124.58 o 
   6  -2   7     1297.49     1341.51    115.46 o 
   7  -2   7     2802.44     2759.31    168.31 o 
   8  -2   7      214.17      120.56     68.15 o 
   9  -2   7       92.32       -8.14     56.21 o 
  10  -2   7      471.03      350.52    106.24 o 
  11  -2   7      215.31      174.72     94.30 o 
 -10  -1   7      921.76      959.09    144.11 o 
  -9  -1   7      737.70      897.45    130.55 o 
  -8  -1   7       26.56       20.29     62.29 o 
  -7  -1   7       99.66        2.71     56.65 o 
  -6  -1   7      848.37      872.17    107.87 o 
  -5  -1   7     5076.06     4813.74    145.77 o 
  -4  -1   7     2888.16     2817.72    104.66 o 
  -3  -1   7     5736.74     5726.25    145.87 o 
  -2  -1   7      816.14      876.59     40.34 o 
  -1  -1   7      369.06      326.73     37.22 o 
   0  -1   7     2356.43     2259.71     60.61 o 
   1  -1   7      335.34      315.39     35.79 o 
   2  -1   7     1610.21     1748.13     52.22 o 
   3  -1   7     8095.86     8158.81    129.67 o 
   4  -1   7     2097.42     1931.45     63.39 o 
   5  -1   7     5961.02     5935.76    223.87 o 
   6  -1   7      333.28      338.47     75.75 o 
   7  -1   7        5.98      -35.70     45.36 o 
   8  -1   7       84.85       57.73     58.82 o 
   9  -1   7     1223.72     1104.50    136.30 o 
  10  -1   7     2631.26     2677.59    184.92 o 
  11  -1   7     4215.20     4380.03    246.45 o 
  12  -1   7     1446.69     1585.03    189.91 o 
 -10   0   7       40.85        6.19     83.34 o 
  -9   0   7        9.03       38.09     70.43 o 
  -8   0   7     1107.30     1119.48    138.80 o 
  -7   0   7     1318.63     1401.30    125.23 o 
  -6   0   7       72.99       90.29     58.60 o 
  -5   0   7     2708.04     3018.34    162.13 o 
  -4   0   7      413.18      354.96     71.95 o 
  -3   0   7     5459.70     5126.23    137.18 o 
  -2   0   7      926.94      751.99     59.09 o 
  -1   0   7        6.40      -20.30     13.53 o 
   0   0   7     5378.73     5232.92     94.99 o 
   1   0   7    21183.02    21701.08    247.06 o 
   2   0   7     3081.89     3178.52     70.44 o 
   3   0   7    11866.69    12034.51    198.79 o 
   4   0   7     3252.65     3045.23     68.49 o 
   5   0   7     1035.00     1041.69     37.73 o 
   6   0   7     2655.55     2738.21     87.22 o 
   7   0   7    12520.21    11812.16    353.12 o 
   8   0   7     5059.32     5384.38    234.94 o 
   9   0   7     1137.78     1279.11    145.31 o 
  10   0   7       55.94       82.37     72.06 o 
  11   0   7      232.72      102.22     76.61 o 
  12   0   7       31.18      -51.87     74.23 o 
  -9   1   7      183.70      306.57     99.51 o 
  -8   1   7      922.98      757.90    117.63 o 
  -7   1   7     7096.86     7458.06    285.08 o 
  -6   1   7     2468.62     2363.00    152.47 o 
  -5   1   7     4218.74     4341.62    197.18 o 
  -4   1   7      190.84       60.34     53.17 o 
  -3   1   7     1954.85     1865.65    116.12 o 
  -2   1   7     2267.68     2343.43     89.23 o 
  -1   1   7    12499.11    11839.26    163.73 o 
   0   1   7     4688.39     4462.29     87.63 o 
   1   1   7    14727.29    14894.40    187.21 o 
   2   1   7      232.70      232.03     25.60 o 
   3   1   7      784.02      711.85     34.36 o 
   4   1   7     1616.39     1519.74     39.38 o 
   5   1   7     3644.47     3511.25     94.43 o 
   6   1   7      134.46       93.04     37.82 o 
   7   1   7     1831.30     1835.35     76.55 o 
   8   1   7     2812.42     2757.57    166.47 o 
   9   1   7     2597.45     2606.08    167.77 o 
  10   1   7        2.00      -29.63     58.06 o 
  11   1   7      289.98      223.22     86.38 o 
  12   1   7        4.61       54.80     77.27 o 
  13   1   7      481.98      306.57    111.12 o 
  -9   2   7     2024.11     1938.15    172.22 o 
  -8   2   7       86.25      133.59     88.77 o 
  -7   2   7     1249.64     1171.89    134.67 o 
  -6   2   7       20.33        9.77     56.76 o 
  -5   2   7        2.28      -15.84     46.88 o 
  -4   2   7     1472.31     1631.47    118.07 o 
  -3   2   7    10286.35    10230.61    293.33 o 
  -2   2   7     1441.38     1304.61     96.47 o 
  -1   2   7     4967.40     5123.61    182.85 o 
   0   2   7      174.37      156.84     26.23 o 
   1   2   7     3061.92     2976.52     70.46 o 
   2   2   7     3045.47     2915.56     67.70 o 
   3   2   7     2219.33     2106.50     55.90 o 
   4   2   7     2588.78     2385.79     49.71 o 
   5   2   7    16921.18    16929.33    203.78 o 
   6   2   7     2145.17     1997.78     63.70 o 
   7   2   7     1691.23     1603.50     74.45 o 
   8   2   7      984.57      964.12     66.90 o 
   9   2   7       78.55       55.02     41.67 o 
  10   2   7      321.80      233.21     89.53 o 
  11   2   7     5178.30     5016.61    248.73 o 
  12   2   7     2957.09     2982.42    200.33 o 
  13   2   7     1110.88     1011.18    155.29 o 
  -8   3   7       79.63      -26.48     67.06 o 
  -7   3   7      107.52       89.31     75.64 o 
  -6   3   7      709.54      623.74     86.60 o 
  -5   3   7     3178.81     3101.79    171.89 o 
  -4   3   7      602.10      594.47     87.79 o 
  -3   3   7     7721.27     7276.94    246.77 o 
  -2   3   7     5652.41     5514.38    203.15 o 
  -1   3   7     1926.06     1693.11    108.41 o 
   0   3   7       48.91       13.13     33.86 o 
   1   3   7    20771.14    20646.50    301.77 o 
   2   3   7     9465.14     9576.67    175.60 o 
   3   3   7    21093.11    21696.69    313.00 o 
   4   3   7     9464.43    10195.58    278.58 o 
   5   3   7    11385.64    11431.04    149.48 o 
   6   3   7      993.78      932.58     58.82 o 
   7   3   7     2988.25     2781.52     98.75 o 
   8   3   7     2407.32     2495.96     97.20 o 
   9   3   7     3731.91     3767.59    123.85 o 
  10   3   7      948.34      968.37     81.82 o 
  11   3   7      603.59      630.39    121.00 o 
  12   3   7       61.04      -28.32     70.97 o 
  13   3   7      251.53       99.08     94.74 o 
  -8   4   7       73.91      -16.93     78.89 o 
  -7   4   7     2321.80     2469.45    179.16 o 
  -6   4   7     1608.66     1588.57     90.50 o 
  -5   4   7     4150.30     4181.88    204.45 o 
  -4   4   7      927.99     1167.55    120.24 o 
  -3   4   7      508.51      422.79     80.85 o 
  -2   4   7      268.80      228.97     65.87 o 
  -1   4   7     4858.62     4955.18    194.90 o 
   0   4   7      395.02      419.64     69.67 o 
   1   4   7    17703.21    18854.05    416.50 o 
   2   4   7     7572.85     7504.31    220.46 o 
   3   4   7     1000.41      988.32     62.67 o 
   4   4   7        2.78       -9.98     17.23 o 
   5   4   7      958.97      871.81     55.87 o 
   6   4   7     1001.42      914.74     60.05 o 
   7   4   7     2557.59     2797.88    100.92 o 
   8   4   7     1680.42     1785.99     85.18 o 
   9   4   7     5527.09     5563.60    155.39 o 
  10   4   7     1670.74     1881.78    108.79 o 
  11   4   7      117.57       37.18     60.72 o 
  12   4   7        1.40      -39.71     39.92 o 
  13   4   7      765.49      611.18    130.98 o 
  -7   5   7      180.96      179.27     94.74 o 
  -6   5   7      589.41      541.80     92.13 o 
  -5   5   7     1221.57     1250.90    134.78 o 
  -4   5   7      722.46      625.50    106.02 o 
  -3   5   7     1154.36     1059.03    105.05 o 
  -2   5   7      466.15      451.44     81.39 o 
  -1   5   7     5577.39     5922.63    220.62 o 
   0   5   7     2823.71     3008.90    150.95 o 
   1   5   7     6433.37     6376.35    216.49 o 
   2   5   7    10624.67    10828.00    293.65 o 
   3   5   7     1445.98     1479.07     64.45 o 
   4   5   7      504.41      411.04     35.74 o 
   5   5   7    11068.34    10307.43    201.20 o 
   6   5   7     4704.23     4361.33    323.44 o 
   7   5   7     7591.54     7255.51    171.92 o 
   8   5   7     1787.33     1725.09     85.31 o 
   9   5   7     1136.94      928.17     71.98 o 
  10   5   7      580.52      553.55     66.89 o 
  11   5   7      877.85      877.95     83.06 o 
  12   5   7     1446.79     1505.47     96.99 o 
  13   5   7     3268.74     3660.15    151.03 o 
  -7   6   7      573.22      618.56     88.84 o 
  -6   6   7      211.70      121.02     53.48 o 
  -5   6   7      663.14      627.35    108.74 o 
  -4   6   7      421.03      384.05     89.75 o 
  -3   6   7     3074.90     3208.57    177.65 o 
  -2   6   7     6272.16     6077.81    238.31 o 
  -1   6   7     4831.30     5030.82    211.29 o 
   0   6   7     4953.19     5234.08    209.22 o 
   1   6   7      117.25      106.35     50.46 o 
   2   6   7      838.86      872.71     98.64 o 
   3   6   7     7096.27     6776.02    229.41 o 
   4   6   7     2606.84     2541.95     73.62 o 
   5   6   7     3648.04     3502.44    155.83 o 
   6   6   7     2721.79     2710.10    100.67 o 
   7   6   7     1415.90     1289.32     75.29 o 
   8   6   7       72.87       30.84     32.42 o 
   9   6   7     2224.50     2220.72    100.19 o 
  10   6   7     1121.09     1043.14     81.44 o 
  11   6   7     1109.04     1194.59     95.50 o 
  12   6   7      390.72      475.74     72.18 o 
  13   6   7     1070.68     1090.07    104.63 o 
  14   6   7     1420.03     1540.32    150.41 o 
  -6   7   7      594.78      592.35    150.90 o 
  -5   7   7     3710.28     4092.61    152.67 o 
  -4   7   7     2844.83     2867.39    185.35 o 
  -3   7   7      260.34      224.20     84.86 o 
  -2   7   7        9.54        4.45     51.11 o 
  -1   7   7      308.09      319.37     83.13 o 
   0   7   7      285.15      252.74     72.38 o 
   1   7   7     1296.47     1345.52    109.50 o 
   2   7   7     2308.80     2181.88    133.15 o 
   3   7   7     5139.51     5044.82    203.26 o 
   4   7   7     1234.16     1146.88     64.79 o 
   5   7   7       54.50       30.70     24.94 o 
   6   7   7      954.97      777.22     66.89 o 
   7   7   7        1.38       -2.10     28.36 o 
   8   7   7      149.68      133.09     42.40 o 
   9   7   7     7003.84     6945.89    182.47 o 
  10   7   7     6346.26     6374.63    254.42 o 
  11   7   7     1836.94     1756.62     99.70 o 
  12   7   7      905.15      920.15    211.07 o 
  13   7   7        6.03      -80.41     61.75 o 
  14   7   7       38.55      -42.86     70.10 o 
  -5   8   7      481.02      480.83    103.85 o 
  -4   8   7     1548.34     1636.57    153.77 o 
  -3   8   7      756.30      863.27    132.50 o 
  -2   8   7      354.70      188.82     79.87 o 
  -1   8   7     1603.33     1828.00    143.79 o 
   0   8   7     1729.94     1758.66    134.56 o 
   1   8   7     3481.17     3416.71    177.21 o 
   2   8   7     5339.31     5514.49    223.66 o 
   3   8   7     4051.64     3963.32    186.65 o 
   4   8   7     2768.90     2779.72    101.73 o 
   5   8   7     2120.07     2226.94    214.49 o 
   6   8   7     3663.04     3443.63    178.40 o 
   7   8   7     5382.70     5434.41    155.99 o 
   8   8   7     3137.35     3181.54    158.82 o 
   9   8   7     2016.23     1908.68     98.60 o 
  10   8   7      751.78      746.69     76.73 o 
  11   8   7        1.06      -26.87     39.25 o 
  12   8   7        0.53       -8.11     48.18 o 
  13   8   7      552.53      674.77    120.35 o 
  -4   9   7        2.94      -45.15     63.05 o 
  -3   9   7      977.38      824.20    131.74 o 
  -2   9   7     1305.63     1540.21    144.00 o 
  -1   9   7     4029.30     3966.04    209.98 o 
   0   9   7     6259.54     6401.85    263.81 o 
   1   9   7      869.55     1009.98    121.98 o 
   2   9   7      136.91      165.06     64.89 o 
   3   9   7     1533.18     1574.28    124.80 o 
   4   9   7      873.08      929.27     77.02 o 
   5   9   7     1477.25     1447.90    132.66 o 
   7   9   7     4444.75     4346.07    212.15 o 
   8   9   7     5025.98     5173.66    159.19 o 
   9   9   7      505.00      555.69     73.74 o 
  10   9   7      171.49      126.97     48.19 o 
  11   9   7       44.92       16.09     41.88 o 
  12   9   7       31.49       49.92     72.27 o 
  13   9   7      331.11      289.85    100.38 o 
  -3  10   7     1090.06     1318.29    164.84 o 
  -2  10   7      252.17      278.57     97.02 o 
  -1  10   7       25.40      -43.19     63.92 o 
   0  10   7     1454.09     1419.10    139.01 o 
   1  10   7       25.49      -25.50     54.04 o 
   2  10   7      215.64      299.73     81.06 o 
   3  10   7      930.10      939.88    117.63 o 
   4  10   7     2655.05     2653.54    110.44 o 
   5  10   7     2697.44     2576.47    131.20 o 
   6  10   7     5290.28     5243.47    154.96 o 
   7  10   7      428.74      392.84     94.19 o 
   8  10   7     1219.69      949.11    125.45 o 
   9  10   7      126.02       73.14     68.58 o 
  10  10   7     2412.14     2345.82    203.91 o 
  11  10   7     3273.24     3531.20    145.06 o 
  12  10   7     2318.32     2438.63    182.53 o 
  13  10   7      256.47      238.85    100.49 o 
  -1  11   7       25.34      -24.20     75.96 o 
   0  11   7      174.27      170.48     85.08 o 
   1  11   7      593.24      625.61    121.32 o 
   2  11   7     3450.73     3166.80    190.67 o 
   3  11   7     2292.98     2274.12    161.58 o 
   4  11   7     4484.69     4811.29    230.60 o 
   5  11   7      142.44      104.77     44.57 o 
   6  11   7       39.74        8.90     39.53 o 
   8  11   7     1971.40     2189.37    167.34 o 
   9  11   7      491.15      413.78    101.47 o 
  10  11   7      679.20      612.37    117.63 o 
  11  11   7       77.86        8.79     67.28 o 
  12  11   7      466.26      525.88    125.34 o 
   0  12   7      999.82     1118.29    159.31 o 
   1  12   7      593.35      878.46    138.04 o 
   2  12   7     1329.40     1468.15    159.20 o 
   3  12   7      255.09      129.35     79.98 o 
   4  12   7       62.24       40.15     63.16 o 
   5  12   7       85.16       79.49     63.32 o 
   6  12   7       89.19       62.29     66.85 o 
   7  12   7      328.93      271.91     60.94 o 
   8  12   7     3320.96     3418.56    212.59 o 
   9  12   7      482.80      447.75    114.92 o 
  10  12   7      592.01      550.73    115.68 o 
  11  12   7        7.24       -5.64     77.37 o 
   3  13   7       12.75      -22.35     75.64 o 
   4  13   7      765.39      697.78    128.70 o 
   5  13   7      841.16      880.41    135.32 o 
   6  13   7     2610.92     2754.74    127.35 o 
   7  13   7      846.67      930.19     95.30 o 
   9  13   7      169.55      126.32     96.36 o 
  10  13   7      179.85      149.86     92.24 o 
  -4 -11   8      129.49      105.70     94.52 o 
  -3 -11   8        6.44      -45.25     69.45 o 
  -2 -11   8      754.42      881.50    150.84 o 
  -6 -10   8      229.80      142.16    100.92 o 
  -5 -10   8      290.74      256.86    101.57 o 
  -4 -10   8       81.61      -77.59     66.63 o 
  -3 -10   8       21.80      -32.66     68.37 o 
  -2 -10   8      533.76      409.01    113.51 o 
  -1 -10   8     2934.23     2764.95    200.11 o 
   0 -10   8     2028.93     1725.45    167.12 o 
   1 -10   8     1425.07     1636.46    186.11 o 
   2 -10   8       81.53      106.78     81.71 o 
  -8  -9   8     1276.53     1719.26    187.95 o 
  -7  -9   8     1745.92     1633.86    158.44 o 
  -6  -9   8        7.18      -35.81     66.96 o 
  -5  -9   8      903.12     1193.38    158.55 o 
  -4  -9   8     2213.46     2281.17    178.95 o 
  -3  -9   8     3379.39     3725.34    222.79 o 
  -2  -9   8     1305.04     1550.52    171.13 o 
  -1  -9   8     1703.77     1763.32    154.64 o 
   0  -9   8      267.40      177.97     86.92 o 
   1  -9   8        3.62       20.94     67.28 o 
   2  -9   8      894.66      898.50    135.38 o 
   3  -9   8     1862.99     1670.65    147.04 o 
   4  -9   8      807.84      807.27    135.21 o 
  -8  -8   8      325.53      215.83     74.85 o 
  -7  -8   8      748.07      614.48     88.88 o 
  -6  -8   8      955.19     1096.91    146.61 o 
  -5  -8   8     2159.55     2509.39    181.55 o 
  -4  -8   8      874.79     1131.85    146.07 o 
  -3  -8   8     1555.97     1437.33    137.49 o 
  -2  -8   8       17.28      -36.57     63.16 o 
  -1  -8   8        0.80      -57.95     51.33 o 
   0  -8   8      121.97       64.35     66.09 o 
   1  -8   8      387.87      373.33     91.43 o 
   2  -8   8      358.76      271.34     59.83 o 
   3  -8   8     1836.02     1684.75    145.63 o 
   4  -8   8     1817.88     1587.96    146.83 o 
   5  -8   8     1808.86     1609.01    155.18 o 
  -9  -7   8        2.39      -44.78     54.92 o 
  -8  -7   8      117.63      116.78     57.71 o 
  -7  -7   8     1227.06     1096.46    123.28 o 
  -6  -7   8      726.32      697.20    108.74 o 
  -5  -7   8     1816.12     1889.44    106.47 o 
  -4  -7   8       77.37      -19.86     51.65 o 
  -3  -7   8      338.46      204.99     80.52 o 
  -2  -7   8      212.38       79.44     69.56 o 
  -1  -7   8     1515.58     1668.48    140.10 o 
   0  -7   8     7533.08     7646.56    296.15 o 
   1  -7   8    10608.88    10125.31    231.22 o 
   2  -7   8     1266.80     1119.50     86.17 o 
   3  -7   8      525.24      494.85     95.93 o 
   4  -7   8      223.59      345.42     96.15 o 
   5  -7   8        3.62      -80.74     67.50 o 
   6  -7   8      237.67      235.59     98.97 o 
   7  -7   8     1531.50     1698.97    197.83 o 
  -9  -6   8     1207.63     1166.05    191.81 o 
  -8  -6   8      944.43     1012.29    101.26 o 
  -7  -6   8     4660.35     4759.28    209.66 o 
  -6  -6   8     2404.50     2289.58    115.91 o 
  -5  -6   8      239.11       85.79     51.22 o 
  -4  -6   8      470.88      360.00     59.28 o 
  -3  -6   8     3111.23     3164.08    182.75 o 
  -2  -6   8     1125.30     1213.24    133.59 o 
  -1  -6   8     1853.72     1956.16    141.83 o 
   0  -6   8      306.24      351.62     87.41 o 
   1  -6   8     1365.69     1439.93     84.25 o 
   2  -6   8        7.37       29.40     35.62 o 
   3  -6   8     1644.12     1629.95    131.96 o 
   4  -6   8     1118.16     1144.55    135.65 o 
   5  -6   8     1236.19     1383.51    133.80 o 
   6  -6   8      252.34      245.25     89.20 o 
   7  -6   8      333.72      285.95    100.92 o 
   8  -6   8      555.79      463.92    122.73 o 
  -9  -5   8     1236.39     1369.28    145.36 o 
  -8  -5   8       24.57      -28.09     43.27 o 
  -7  -5   8      216.87       80.60     53.16 o 
  -6  -5   8       61.59      -12.66     41.33 o 
  -5  -5   8      696.98      710.98    114.54 o 
  -4  -5   8      423.29      464.34     62.49 o 
  -3  -5   8     5643.71     5581.45    156.09 o 
  -2  -5   8     1209.79     1220.29     72.25 o 
  -1  -5   8     1019.83     1148.02    107.76 o 
   0  -5   8      492.59      504.49     57.81 o 
   1  -5   8      296.63      241.84    134.45 o 
   2  -5   8       71.32       17.72     68.96 o 
   3  -5   8     1936.63     2080.85    138.90 o 
   4  -5   8     2913.65     2812.81    167.12 o 
   5  -5   8     4937.16     5177.32    237.55 o 
   6  -5   8     2571.91     2294.09    165.82 o 
   7  -5   8        7.95      -49.70     58.06 o 
   8  -5   8      460.69      409.88    112.21 o 
   9  -5   8     1038.47      977.97    159.20 o 
 -10  -4   8       54.07       59.79     86.92 o 
  -9  -4   8      504.73      448.94    110.80 o 
  -8  -4   8      406.55      400.92     74.31 o 
  -7  -4   8     1274.39     1312.02    106.02 o 
  -6  -4   8     1666.41     1610.87     94.45 o 
  -5  -4   8     5035.22     4835.75    153.93 o 
  -4  -4   8     2013.07     1908.20     94.79 o 
  -3  -4   8     3614.19     3665.68    123.54 o 
  -2  -4   8     6283.87     6403.32    180.25 o 
  -1  -4   8      212.88      158.30     33.45 o 
   0  -4   8      460.18      428.33     53.75 o 
   1  -4   8     9601.12     9127.18    196.43 o 
   2  -4   8     5803.54     5841.84    155.42 o 
   3  -4   8     1339.36     1355.75    128.05 o 
   4  -4   8      169.86      172.98     66.09 o 
   5  -4   8      130.83      103.74     62.07 o 
   6  -4   8       57.44       14.32     58.71 o 
   7  -4   8      603.54      812.70    125.88 o 
   8  -4   8     1528.86     1514.81    147.69 o 
   9  -4   8     1904.01     1702.77    165.60 o 
  10  -4   8      297.04      284.86    114.27 o 
 -10  -3   8      126.18      164.19     94.63 o 
  -9  -3   8     1771.90     1658.38    159.63 o 
  -8  -3   8      862.25      747.26    121.00 o 
  -7  -3   8     3657.32     3667.36    144.57 o 
  -6  -3   8     3326.71     3069.47    126.01 o 
  -5  -3   8      907.26     1001.35    194.79 o 
  -4  -3   8      769.58      726.07     70.78 o 
  -3  -3   8     1891.77     1776.04     86.44 o 
  -2  -3   8     1019.60      976.00     63.82 o 
  -1  -3   8     2314.48     2307.43     74.12 o 
   0  -3   8      304.44      336.40     35.15 o 
   1  -3   8     1517.85     1433.32     54.31 o 
   2  -3   8     4329.55     4280.82    125.73 o 
   3  -3   8     1050.87      938.18     68.13 o 
   4  -3   8      130.24       72.38     52.52 o 
   5  -3   8     1118.48     1105.70    107.00 o 
   6  -3   8      757.34      554.86    100.38 o 
   7  -3   8     1181.11     1145.09    137.17 o 
   8  -3   8     1293.35     1297.99    151.28 o 
   9  -3   8     1792.67     1634.51    156.05 o 
  10  -3   8     1644.81     1638.63    162.45 o 
  -9  -2   8     1432.64     1570.48    170.37 o 
  -8  -2   8      546.06      600.00    117.09 o 
  -7  -2   8       52.20       45.69     61.96 o 
  -6  -2   8      922.57      841.23     82.26 o 
  -5  -2   8      271.40      200.27     49.41 o 
  -4  -2   8      113.92       87.16     39.13 o 
  -3  -2   8     1517.16     1508.13     78.60 o 
  -2  -2   8     3960.77     3968.31     86.41 o 
  -1  -2   8     8757.80     9095.99    204.92 o 
   0  -2   8     6328.61     6463.42    116.09 o 
   1  -2   8       14.27      -20.16     17.77 o 
   2  -2   8      561.60      506.45     37.22 o 
   3  -2   8      175.08      117.17     34.61 o 
   4  -2   8      383.43      295.01     71.89 o 
   5  -2   8     7367.56     7219.54    262.29 o 
   6  -2   8     9013.90     9250.79    314.27 o 
   7  -2   8     1689.73     1769.51    143.57 o 
   8  -2   8       65.77       -9.44     59.58 o 
   9  -2   8      172.94       62.29     71.84 o 
  10  -2   8        6.61      -68.48     61.96 o 
  11  -2   8      300.75      270.54    112.86 o 
  -9  -1   8      819.80      778.19    132.28 o 
  -8  -1   8     3505.39     3236.03    195.88 o 
  -7  -1   8      434.10      320.24     90.83 o 
  -6  -1   8       31.41       -7.05     60.34 o 
  -5  -1   8     4900.24     4864.19    152.86 o 
  -4  -1   8     5061.12     5140.78    151.16 o 
  -3  -1   8     2714.96     2667.64    102.78 o 
  -2  -1   8     3891.26     3832.67     85.31 o 
  -1  -1   8     1678.63     1622.48     55.20 o 
   0  -1   8      956.22      958.18     58.46 o 
   1  -1   8    11869.10    11940.68    168.03 o 
   2  -1   8     8195.84     8185.69    158.51 o 
   3  -1   8     6334.03     6287.40    150.16 o 
   4  -1   8     2722.88     2759.57    110.30 o 
   5  -1   8      375.67      499.73     88.33 o 
   6  -1   8      830.44      721.43    103.09 o 
   7  -1   8      751.24      727.62    107.00 o 
   8  -1   8      320.01      222.57     79.98 o 
   9  -1   8     1094.57     1210.53    147.91 o 
  10  -1   8      628.10      560.72    116.87 o 
  11  -1   8       35.06       87.68     88.77 o 
  -9   0   8      390.75      209.12     96.80 o 
  -8   0   8      259.53      201.74     84.64 o 
  -7   0   8     1095.57     1171.68    141.07 o 
  -6   0   8      662.46      708.84    104.29 o 
  -5   0   8     2075.09     2102.55    142.59 o 
  -4   0   8     3415.20     3411.50    171.46 o 
  -3   0   8       82.00       27.45     32.86 o 
  -2   0   8        1.00      -22.82     23.77 o 
  -1   0   8     2930.56     2880.21     73.72 o 
   0   0   8     2028.74     1896.11     59.79 o 
   1   0   8       23.16       15.29     18.53 o 
   2   0   8     5298.63     5521.89    102.96 o 
   3   0   8     3534.08     3497.36     79.32 o 
   4   0   8     3624.00     3481.24     78.13 o 
   5   0   8      102.38       93.80     22.88 o 
   6   0   8      730.97      587.09     95.50 o 
   7   0   8     2949.95     2897.34    171.03 o 
   8   0   8     2432.62     2450.35    163.86 o 
   9   0   8     1982.23     2058.71    158.11 o 
  10   0   8     4153.22     4137.50    226.80 o 
  11   0   8      803.08      491.26    116.33 o 
  12   0   8       43.38     -113.46     75.64 o 
  -9   1   8      394.70      240.59     96.69 o 
  -8   1   8      699.38     1068.37    146.07 o 
  -7   1   8      705.46      553.55    106.67 o 
  -6   1   8      891.77      981.12    130.11 o 
  -5   1   8      170.30      171.03     65.87 o 
  -4   1   8     4311.30     4132.40    189.69 o 
  -3   1   8       88.64       36.25     46.99 o 
  -2   1   8      257.93      232.35     46.93 o 
  -1   1   8     7604.72     7187.37    124.69 o 
   0   1   8    16438.01    16482.16    211.73 o 
   1   1   8     4354.40     4530.04     92.82 o 
   2   1   8     4132.48     4180.87    110.28 o 
   3   1   8        5.75      -14.95     15.55 o 
   4   1   8       97.56       45.81     20.27 o 
   5   1   8     4263.08     4139.69     70.41 o 
   6   1   8     7798.37     7576.73    125.92 o 
   7   1   8     4955.98     5087.79    223.77 o 
   8   1   8     2837.48     3045.80    180.36 o 
   9   1   8       28.32      -55.78     49.70 o 
  10   1   8        0.79      -31.04     58.38 o 
  11   1   8      202.04       46.45     79.33 o 
  12   1   8       59.02      -32.56     76.72 o 
  -8   2   8     2893.23     2806.19    197.61 o 
  -7   2   8     1040.05     1051.98    137.49 o 
  -6   2   8     1524.36     1436.79    131.74 o 
  -5   2   8     1150.61     1269.67    117.42 o 
  -4   2   8     2654.15     2507.54    151.60 o 
  -3   2   8     6070.69     5964.73    222.79 o 
  -2   2   8     8934.56     8666.53    267.72 o 
  -1   2   8     1909.67     1867.61    116.01 o 
   0   2   8     7957.15     8076.92    135.29 o 
   1   2   8       53.41       24.66     20.23 o 
   2   2   8      397.63      330.71     32.38 o 
   3   2   8     5912.44     5765.78    104.03 o 
   4   2   8     2430.54     2193.24     61.38 o 
   5   2   8      231.93      272.87     25.16 o 
   6   2   8      888.55      710.91     98.32 o 
   7   2   8      348.69      362.45     61.26 o 
   8   2   8     3384.18     3278.87    111.55 o 
   9   2   8       98.31      -18.23     52.09 o 
  10   2   8      761.96      601.52    112.43 o 
  11   2   8     1334.68     1560.72    173.41 o 
  12   2   8     1513.47     1688.12    164.30 o 
  13   2   8      398.90      291.05    107.54 o 
  -8   3   8       64.81      -45.90     79.98 o 
  -7   3   8      642.65      568.10    116.98 o 
  -6   3   8      142.19      182.64     79.00 o 
  -5   3   8     1156.96     1284.97    119.80 o 
  -4   3   8     4241.07     4005.54    192.73 o 
  -3   3   8      972.97     1000.11    116.33 o 
  -2   3   8     1911.99     1848.29    124.04 o 
  -1   3   8      636.03      495.71     78.78 o 
   0   3   8      111.57       56.00     45.79 o 
   1   3   8       76.16       90.56     42.27 o 
   2   3   8      296.62      239.36     37.31 o 
   3   3   8     5130.92     5209.78     99.37 o 
   4   3   8    24424.53    24459.88    232.03 o 
   5   3   8     5090.28     4962.74     99.36 o 
   6   3   8     2154.45     2148.44    140.53 o 
   7   3   8      901.47      835.74    110.36 o 
   8   3   8      770.86      763.52     67.50 o 
   9   3   8     1042.08      927.53     69.85 o 
  10   3   8     4783.42     5142.38    248.94 o 
  11   3   8     2468.76     2527.51    183.40 o 
  12   3   8     1872.02     2018.34    175.91 o 
  13   3   8       20.59      -49.38     76.94 o 
  -7   4   8      153.02       72.71     79.00 o 
  -6   4   8     1510.93     1457.41    138.90 o 
  -5   4   8      389.96      486.06     97.23 o 
  -4   4   8     1820.87     1797.18    137.71 o 
  -3   4   8      934.65     1034.51    117.53 o 
  -2   4   8       96.75       38.96     49.05 o 
  -1   4   8     1037.61      943.46    105.81 o 
   0   4   8    10750.34    10832.13    308.08 o 
   1   4   8     9241.76     9374.72    276.61 o 
   2   4   8    12558.99    11968.62    217.63 o 
   3   4   8     1348.83     1249.46     65.52 o 
   4   4   8     1436.66     1377.63     53.10 o 
   5   4   8      384.18      319.01     34.12 o 
   6   4   8      873.75      941.93     61.46 o 
   7   4   8     2243.69     2379.47     96.73 o 
   8   4   8     5212.89     5425.80    152.44 o 
   9   4   8      770.40      886.61     76.13 o 
  10   4   8      633.66      689.55     73.30 o 
  11   4   8        7.66      -30.24     36.06 o 
  12   4   8       68.82      -89.69     59.79 o 
  13   4   8       71.98       84.10     95.50 o 
  -7   5   8     1487.01     1645.47    162.24 o 
  -6   5   8     3588.85     3636.46    212.48 o 
  -5   5   8      793.43      729.25    122.08 o 
  -4   5   8      176.02       50.68     63.27 o 
  -3   5   8     1099.42     1200.54    132.28 o 
  -2   5   8     3999.66     3997.94    193.60 o 
  -1   5   8      505.32      451.98     83.02 o 
   0   5   8     6063.92     6643.30    240.37 o 
   1   5   8     3837.99     4044.06    180.25 o 
   2   5   8     3545.20     3790.02    167.34 o 
   3   5   8     1698.43     1520.51     72.92 o 
   4   5   8     3176.85     3013.06     79.65 o 
   5   5   8      230.17      183.81     34.53 o 
   6   5   8     1921.27     1875.40     86.43 o 
   7   5   8      444.13      427.36     92.57 o 
   8   5   8     7303.47     7472.32    185.17 o 
   9   5   8     3644.73     3603.66    128.60 o 
  10   5   8      208.42      237.55     53.17 o 
  11   5   8       22.87      -18.68     40.31 o 
  12   5   8     1176.25     1334.43     97.59 o 
  13   5   8      682.87      526.86    125.99 o 
  -6   6   8       33.56      -26.94     48.97 o 
  -5   6   8       69.02      -80.52     70.54 o 
  -4   6   8      875.21      621.16    112.97 o 
  -3   6   8     1718.89     1716.66    143.24 o 
  -2   6   8     5662.38     5684.97    240.59 o 
  -1   6   8     1510.40     1612.81    128.16 o 
   0   6   8     2999.67     3093.00    167.88 o 
   1   6   8      808.99      622.14     90.94 o 
   2   6   8      635.02      712.53     93.00 o 
   3   6   8      170.49      133.04     54.69 o 
   4   6   8    12827.10    12786.23    199.38 o 
   5   6   8     7169.57     7179.20    133.95 o 
   6   6   8     8859.91     8404.13    269.78 o 
   7   6   8     1091.60     1061.75     70.11 o 
   8   6   8      161.78      162.92     43.32 o 
   9   6   8     1460.90     1273.75    103.64 o 
  10   6   8     2969.31     2875.59    121.66 o 
  11   6   8     2707.78     2578.27    120.99 o 
  12   6   8     3153.03     3272.55    139.66 o 
  13   6   8     1173.20     1225.12    187.30 o 
  -5   7   8      679.37      708.52    125.01 o 
  -4   7   8     2610.86     2710.04    188.28 o 
  -3   7   8     2305.75     2266.31    163.65 o 
  -2   7   8     3315.28     3450.79    192.51 o 
  -1   7   8      770.44      733.04    109.60 o 
   0   7   8      364.38      302.66     81.61 o 
   1   7   8      991.38      949.43    115.68 o 
   2   7   8     5874.45     5677.81    225.83 o 
   3   7   8     1870.64     2047.42    133.26 o 
   4   7   8     2232.64     2127.24    103.20 o 
   5   7   8      363.23      299.67     38.59 o 
   6   7   8       71.77       42.18     26.24 o 
   7   7   8       42.83       29.37     34.31 o 
   8   7   8      939.68      869.69    164.24 o 
   9   7   8     3427.32     3394.91    200.43 o 
  10   7   8     1689.53     1636.64     96.56 o 
  11   7   8      326.92      307.33     79.06 o 
  12   7   8      486.07      532.30     77.51 o 
  13   7   8      565.21      453.70     77.37 o 
  -4   8   8      490.18      559.96    127.94 o 
  -3   8   8       60.98       -2.93     78.03 o 
  -2   8   8      544.36      633.53    112.43 o 
  -1   8   8       47.24      -55.02     63.16 o 
   0   8   8     1374.43     1234.29    121.22 o 
   1   8   8      689.62      650.14    103.31 o 
   2   8   8     4102.02     3858.28    192.30 o 
   3   8   8     2219.71     2208.03    144.33 o 
   4   8   8      215.76      163.95     41.43 o 
   5   8   8        7.89       27.34     31.68 o 
   6   8   8     1368.68     1301.90     61.98 o 
   7   8   8       65.49        8.84     34.83 o 
   8   8   8     1745.56     1728.98     94.54 o 
   9   8   8     5587.35     5489.06    168.77 o 
  10   8   8     3750.71     3717.55    140.92 o 
  11   8   8      212.87      248.17     57.60 o 
  12   8   8      256.98      282.79    115.25 o 
  13   8   8      210.13      266.85     88.66 o 
  -3   9   8       18.70      -48.94     71.30 o 
  -2   9   8     2143.12     1925.67    160.28 o 
  -1   9   8     1915.82     2055.56    164.41 o 
   0   9   8     3813.28     4096.80    217.04 o 
   1   9   8     1963.04     2091.92    158.98 o 
   2   9   8      398.41      332.18     82.58 o 
   3   9   8      508.68      402.17     87.14 o 
   4   9   8     1617.00     1429.19    124.25 o 
   5   9   8     3399.13     3192.11    118.08 o 
   6   9   8     9057.49     9308.22    209.19 o 
   7   9   8     4224.52     4551.93    221.27 o 
   8   9   8     1267.91     1295.10     85.39 o 
   9   9   8       72.75       20.82     38.66 o 
  10   9   8       44.27       20.88     43.20 o 
  11   9   8       64.17       52.12     47.67 o 
  12   9   8      968.30     1025.97    191.54 o 
  13   9   8      699.58     1037.87    144.11 o 
  -2  10   8     1287.98     1658.06    179.82 o 
  -1  10   8     1003.16     1017.91    150.84 o 
   0  10   8       31.96       46.77     74.23 o 
   1  10   8       12.41        7.81     67.72 o 
   2  10   8     4610.67     4116.88    215.41 o 
   3  10   8     2149.56     2179.27    157.46 o 
   4  10   8     2325.71     2245.69    158.55 o 
   5  10   8     1438.78     1390.23     91.51 o 
   6  10   8     2838.78     2576.69    112.21 o 
   7  10   8     3205.21     3395.02    129.61 o 
   8  10   8       55.80       55.34     69.89 o 
   9  10   8        5.01       29.19     64.57 o 
  10  10   8     1223.75     1274.72     99.40 o 
  11  10   8      758.93      781.07    231.96 o 
  12  10   8     1030.24      898.54    135.87 o 
  -1  11   8      196.83      141.62     99.95 o 
   0  11   8       11.01        6.73     71.73 o 
   1  11   8       65.34       -7.16     64.35 o 
   2  11   8     1862.10     1949.43    159.31 o 
   3  11   8     3527.50     3697.67    211.07 o 
   4  11   8     2042.44     1968.96    155.18 o 
   5  11   8     2267.38     2321.13    111.37 o 
   6  11   8        2.21      -15.51     34.01 o 
   7  11   8       42.32      -22.40     43.05 o 
   8  11   8     1513.99     1480.52    161.91 o 
   9  11   8     1475.65     1607.60    151.06 o 
  10  11   8     2380.55     2266.41    176.78 o 
  11  11   8     2127.51     2331.31    184.26 o 
  12  11   8      220.32      314.92    110.58 o 
   1  12   8     1784.58     1733.15    167.23 o 
   2  12   8      775.76      861.53    140.97 o 
   3  12   8     2329.62     2080.30    168.53 o 
   4  12   8       74.75       -7.92     65.87 o 
   5  12   8        1.78       -7.92     65.65 o 
   6  12   8     1683.71     1675.81    101.00 o 
   7  12   8     1297.89     1402.64    106.91 o 
   8  12   8     1137.47     1284.56    128.92 o 
   9  12   8      493.36      400.54    112.75 o 
  10  12   8        3.67      -63.37     74.23 o 
  11  12   8      231.58      217.69     94.52 o 
   4  13   8      349.74      235.59    103.85 o 
   5  13   8       40.26      -39.72     70.32 o 
   6  13   8      193.54      176.82     64.13 o 
   7  13   8     1204.15     1420.43    113.82 o 
   8  13   8      910.47      819.44     91.51 o 
  -4 -10   9        0.63       41.56     85.51 o 
  -3 -10   9      711.76      786.65    147.37 o 
  -2 -10   9      828.36      986.65    154.96 o 
  -1 -10   9      851.50      781.01    147.69 o 
   0 -10   9      389.40      333.70    108.52 o 
  -6  -9   9       16.62      -19.53     77.05 o 
  -5  -9   9      362.37      357.57    107.43 o 
  -4  -9   9      290.05      233.42     99.95 o 
  -3  -9   9      911.58      994.36    152.47 o 
  -2  -9   9     2764.11     2997.94    207.49 o 
  -1  -9   9     3697.52     3640.59    230.17 o 
   0  -9   9     2172.98     2067.72    175.26 o 
   1  -9   9        9.66       68.37     78.78 o 
   2  -9   9      367.68      273.47    100.38 o 
   3  -9   9      897.69      856.01     98.40 o 
  -7  -8   9        6.35       64.68     86.92 o 
  -6  -8   9     1417.74     1718.18    188.50 o 
  -5  -8   9     4218.80     4283.56    242.76 o 
  -4  -8   9     3606.87     4240.91    238.42 o 
  -3  -8   9      802.30      944.98    147.26 o 
  -2  -8   9      220.09      157.89     80.63 o 
  -1  -8   9      151.78       48.51     67.61 o 
   0  -8   9       31.96      -21.05     58.49 o 
   1  -8   9      923.96      950.41    138.58 o 
   2  -8   9     1883.83     1868.15    108.72 o 
   3  -8   9     1086.37     1097.22    194.63 o 
   4  -8   9      485.69      435.05    106.57 o 
   5  -8   9        3.49       -4.67     72.82 o 
  -8  -7   9     1019.23     1079.04    145.52 o 
  -7  -7   9      607.93      646.45     90.67 o 
  -6  -7   9      509.15      448.65     78.30 o 
  -5  -7   9      374.67      307.54     93.00 o 
  -4  -7   9     1043.75     1083.99    142.92 o 
  -3  -7   9      129.15       42.54     66.52 o 
  -2  -7   9      106.87      193.49     76.72 o 
  -1  -7   9     1005.44     1227.78    147.37 o 
   0  -7   9     2160.80     2002.28    158.11 o 
   1  -7   9     1813.39     1521.76    139.66 o 
   2  -7   9     2437.58     2344.11    113.88 o 
   3  -7   9     1399.12     1419.93    103.13 o 
   4  -7   9     1093.22     1000.22    142.05 o 
   5  -7   9        5.56      -34.40     72.16 o 
   6  -7   9      831.79      826.26    142.38 o 
  -8  -6   9     1173.86     1273.28    116.43 o 
  -7  -6   9      856.21      844.83     95.83 o 
  -6  -6   9     1660.76     1481.60    102.22 o 
  -5  -6   9       37.06        5.98     44.59 o 
  -4  -6   9       81.58       38.09     69.56 o 
  -3  -6   9      106.46        5.86     56.76 o 
  -2  -6   9     1055.52     1028.65    131.74 o 
  -1  -6   9     2959.03     2969.51    183.51 o 
   0  -6   9     9722.17     9917.21    340.10 o 
   1  -6   9     2966.97     3053.73    250.19 o 
   2  -6   9       74.27      -32.52     38.92 o 
   3  -6   9     1194.36     1255.83     92.71 o 
   4  -6   9      567.51      665.55    113.62 o 
   5  -6   9      856.72      894.63    131.52 o 
   6  -6   9     1540.20     1502.66    150.30 o 
   7  -6   9      988.03      976.02    151.93 o 
  -9  -5   9      784.60      790.90    110.36 o 
  -8  -5   9     1809.19     1702.96    113.72 o 
  -7  -5   9      581.33      469.55    119.42 o 
  -6  -5   9       85.41       19.42     47.96 o 
  -5  -5   9     1022.73     1147.97    190.67 o 
  -4  -5   9     5608.24     5569.56    210.58 o 
  -3  -5   9     3105.09     3074.51    174.66 o 
  -2  -5   9     2633.96     2768.31    167.99 o 
  -1  -5   9       24.61       86.92     56.43 o 
   0  -5   9       71.78       40.15     37.56 o 
   1  -5   9      343.06      314.09     52.83 o 
   2  -5   9        7.34        8.13     35.07 o 
   3  -5   9      856.62      995.89     86.54 o 
   4  -5   9     1062.13     1270.54    141.73 o 
   5  -5   9      179.09      146.83     81.39 o 
   6  -5   9      631.80      765.93    125.88 o 
   7  -5   9      171.71       87.03     81.17 o 
   8  -5   9      197.89      223.22    101.25 o 
  -9  -4   9        0.56       -7.27     84.32 o 
  -8  -4   9      130.41       32.70     54.21 o 
  -7  -4   9      491.62      493.59    141.29 o 
  -6  -4   9     1017.29     1035.21     94.56 o 
  -5  -4   9       18.70      -23.66     36.45 o 
  -4  -4   9     2848.76     2939.42    121.32 o 
  -3  -4   9     2518.69     2772.23    113.42 o 
  -2  -4   9     1355.12     1252.44     77.50 o 
  -1  -4   9       19.51       -9.22     45.69 o 
   0  -4   9     1253.16     1183.18     71.14 o 
   1  -4   9     1074.26     1064.77     70.87 o 
   2  -4   9     3102.94     3101.14    116.50 o 
   3  -4   9     3067.79     3145.27    119.46 o 
   4  -4   9     6078.68     5936.63    209.28 o 
   5  -4   9     1130.81     1230.49    140.64 o 
   6  -4   9       71.75      -21.16     62.83 o 
   7  -4   9     1096.82     1003.15    140.97 o 
   8  -4   9     2987.17     3010.09    204.99 o 
   9  -4   9      984.79     1084.54    163.86 o 
  -9  -3   9       34.71      -54.58     70.54 o 
  -8  -3   9      488.83      556.48    117.09 o 
  -7  -3   9     1390.47     1387.46    112.64 o 
  -6  -3   9     5865.50     5807.14    180.17 o 
  -5  -3   9     1606.93     1593.46    103.15 o 
  -4  -3   9      311.06      129.78     46.86 o 
  -3  -3   9      168.33       58.95     38.81 o 
  -2  -3   9        7.81        4.95     31.73 o 
  -1  -3   9     1366.05     1267.16     74.30 o 
   0  -3   9    12745.82    13175.83    195.59 o 
   1  -3   9     7301.13     7534.05    175.90 o 
   2  -3   9     4523.66     4410.42    133.29 o 
   3  -3   9        4.49       31.74     36.83 o 
   4  -3   9      838.87      883.29     77.03 o 
   5  -3   9      838.63      874.23    117.09 o 
   6  -3   9     1523.39     1485.51    132.28 o 
   7  -3   9      697.29      567.44    108.52 o 
   8  -3   9     2704.73     3023.44    198.05 o 
   9  -3   9      668.88      602.17    124.91 o 
  10  -3   9        2.89       22.14     75.75 o 
  -9  -2   9      755.72      757.03    136.41 o 
  -8  -2   9     1159.93     1047.53    146.39 o 
  -7  -2   9      574.33      433.86     98.32 o 
  -6  -2   9     1039.76     1096.11     98.97 o 
  -5  -2   9      312.44      204.92     52.72 o 
  -4  -2   9     1062.72     1142.54     84.03 o 
  -3  -2   9     1315.15     1357.93     95.17 o 
  -2  -2   9     3931.73     3945.50    127.71 o 
  -1  -2   9       39.31        1.17     21.57 o 
   0  -2   9      862.06      797.86     48.88 o 
   1  -2   9      770.61      752.56     47.77 o 
   2  -2   9      702.79      775.98     66.91 o 
   3  -2   9      810.97      708.13     65.45 o 
   4  -2   9     1317.22     1368.67    104.77 o 
   5  -2   9     1586.78     1628.83     85.01 o 
   6  -2   9     3516.05     3565.38    192.62 o 
   7  -2   9     1521.53     1419.97    132.07 o 
   8  -2   9      998.29     1118.50    140.97 o 
   9  -2   9     1731.54     1723.71    156.81 o 
  10  -2   9        9.78      -68.04     73.14 o 
  11  -2   9      354.67      287.14    116.55 o 
  -9  -1   9      508.88      531.52    123.49 o 
  -8  -1   9       94.34       20.18     71.73 o 
  -7  -1   9        4.83      -37.44     56.54 o 
  -6  -1   9       72.68       45.04     69.23 o 
  -5  -1   9      279.90      194.43     53.93 o 
  -4  -1   9     2681.62     2716.76    115.41 o 
  -3  -1   9     1858.09     1823.25     91.07 o 
  -2  -1   9     7775.67     7549.38    180.75 o 
  -1  -1   9     3930.38     3993.47    100.82 o 
   0  -1   9      114.07      117.70     25.64 o 
   1  -1   9      230.01      149.56     30.34 o 
   2  -1   9     5040.36     5261.80    106.21 o 
   3  -1   9     1464.83     1429.95     55.15 o 
   4  -1   9     9111.07     9444.06    198.34 o 
   5  -1   9    10533.16    10643.77    217.51 o 
   6  -1   9     4304.04     4288.10    131.88 o 
   7  -1   9      800.18      674.23    109.71 o 
   8  -1   9      469.70      447.64    100.05 o 
   9  -1   9      195.20      162.24     83.99 o 
  10  -1   9      305.95      274.55     97.02 o 
  11  -1   9      181.22      149.54     96.36 o 
  -8   0   9        0.53      -62.29     70.75 o 
  -7   0   9       65.00       40.91     71.19 o 
  -6   0   9     5365.71     5657.84    251.66 o 
  -5   0   9     3296.49     3176.34    180.68 o 
  -4   0   9     4213.75     4423.99    204.88 o 
  -3   0   9      386.61      425.14     62.56 o 
  -2   0   9      118.34       58.94     34.50 o 
  -1   0   9       56.00       36.21     21.96 o 
   0   0   9     2603.52     2503.15     72.57 o 
   1   0   9     2719.14     2741.16     75.02 o 
   2   0   9    10392.06    10384.79    159.23 o 
   3   0   9     1874.92     1825.12     61.74 o 
   4   0   9       80.89       52.01     23.22 o 
   5   0   9       12.34      -41.65     42.86 o 
   6   0   9      319.98      244.91     55.62 o 
   7   0   9       59.49      -60.12     47.53 o 
   8   0   9      720.51      573.30    109.06 o 
   9   0   9     1981.96     2065.66    162.56 o 
  10   0   9     1269.09     1120.02    150.62 o 
  11   0   9      108.56       73.79     82.37 o 
  12   0   9        0.94        4.56     85.30 o 
  -8   1   9     1544.09     1865.98    169.51 o 
  -7   1   9      115.95       68.04     72.92 o 
  -6   1   9      810.37      759.09    118.83 o 
  -5   1   9     1432.29     1190.56    119.05 o 
  -4   1   9      434.92      395.66     88.66 o 
  -3   1   9       46.88        9.77     50.79 o 
  -2   1   9     3936.59     4036.67    130.09 o 
  -1   1   9      216.44      154.55     32.80 o 
   0   1   9      676.36      672.17     71.98 o 
   1   1   9       90.39       33.79     24.57 o 
   2   1   9     4781.84     4888.83    101.47 o 
   3   1   9     8672.93     8728.70    144.54 o 
   4   1   9       18.54        1.96     19.90 o 
   5   1   9      767.77      670.06     41.35 o 
   6   1   9     2706.79     2648.04     70.00 o 
   7   1   9     1323.46     1278.79    120.24 o 
   8   1   9     1125.87     1193.38    136.95 o 
   9   1   9     1278.42     1349.32    133.15 o 
  10   1   9      193.56       63.37     72.16 o 
  11   1   9        0.24      -56.21     64.46 o 
  12   1   9     1844.86     1702.77    167.88 o 
  -8   2   9      808.60      685.30    139.23 o 
  -7   2   9      550.67      662.18    123.71 o 
  -6   2   9        2.20       -8.79     61.64 o 
  -5   2   9      596.65      482.15     99.29 o 
  -4   2   9       15.53       25.50     51.22 o 
  -3   2   9      394.68      436.14     83.23 o 
  -2   2   9     8419.52     8130.88    269.02 o 
  -1   2   9     7298.22     7192.08    242.54 o 
   0   2   9     4464.92     4504.26    100.87 o 
   1   2   9     1768.78     1577.24     58.77 o 
   2   2   9     2558.75     2410.58     70.77 o 
   3   2   9     1366.80     1371.22     53.98 o 
   4   2   9     4784.14     5058.29    104.90 o 
   5   2   9     4831.89     4555.69    157.57 o 
   6   2   9     4745.98     5001.78    101.70 o 
   7   2   9     1638.12     1802.39    141.40 o 
   8   2   9        0.93      -55.56     48.40 o 
   9   2   9        3.49      -32.88     58.17 o 
  10   2   9     1199.85     1237.01    152.03 o 
  11   2   9      164.05       72.92     81.93 o 
  12   2   9      477.34      591.21    129.57 o 
  -7   3   9      302.52      268.91    108.84 o 
  -6   3   9     1409.28     1513.73    144.76 o 
  -5   3   9     3120.66     3028.11    185.46 o 
  -4   3   9     5080.60     5004.89    225.61 o 
  -3   3   9     2536.84     2211.50    146.17 o 
  -2   3   9      312.80      382.85     79.11 o 
  -1   3   9     1289.47     1235.81    105.59 o 
   0   3   9      115.48       46.23     51.65 o 
   1   3   9       39.34       -4.01     23.96 o 
   2   3   9     3098.46     3064.51    101.35 o 
   3   3   9     4151.07     4200.00     93.54 o 
   4   3   9     2256.83     2271.15     67.00 o 
   5   3   9      954.04      888.03     49.44 o 
   6   3   9       25.34       -8.19     20.91 o 
   7   3   9     2153.84     2008.68    144.44 o 
   8   3   9       29.86        6.36     32.30 o 
   9   3   9      545.90      458.93     99.62 o 
  10   3   9     2883.05     3023.44    198.48 o 
  11   3   9     2817.13     3168.64    209.55 o 
  12   3   9      332.58      426.37    124.36 o 
  13   3   9      287.12      252.31    105.70 o 
  -7   4   9       52.64      -16.82     79.00 o 
  -6   4   9      166.39      215.41     98.54 o 
  -5   4   9      887.30      760.28    119.70 o 
  -4   4   9      851.21      805.86    114.81 o 
  -3   4   9     1667.09     1563.65    134.24 o 
  -2   4   9      276.97      158.76     68.69 o 
  -1   4   9       61.27       23.55     43.84 o 
   0   4   9     1815.74     1955.94    129.46 o 
   1   4   9     1056.52      954.86     94.30 o 
   2   4   9     2888.62     2774.06    144.38 o 
   3   4   9    12167.45    12058.73    226.75 o 
   4   4   9     4601.16     4732.25    131.11 o 
   5   4   9     1455.46     1319.18     58.06 o 
   6   4   9     2769.28     2545.77     76.89 o 
   7   4   9     4121.18     4321.54    206.73 o 
   8   4   9     3589.63     3606.33    126.45 o 
   9   4   9     3522.53     3876.31    134.20 o 
  10   4   9     1614.38     1644.88     93.84 o 
  11   4   9     1733.63     1805.32    167.44 o 
  12   4   9        0.23      -39.28     78.03 o 
  13   4   9      353.03      187.95    100.16 o 
  -6   5   9      591.50      809.44    134.02 o 
  -5   5   9     1247.42     1128.27    148.89 o 
  -4   5   9       93.87       99.19     69.23 o 
  -3   5   9       95.98      157.57     75.31 o 
  -2   5   9      927.95      814.22    114.38 o 
  -1   5   9     5127.09     5234.95    225.50 o 
   0   5   9     5243.14     5536.52    227.46 o 
   1   5   9     6094.73     5899.30    227.89 o 
   2   5   9       62.33       31.90     42.43 o 
   3   5   9      214.10      177.71     42.92 o 
   4   5   9     2986.22     2907.19    104.82 o 
   5   5   9     2116.31     2036.36     69.47 o 
   6   5   9     1876.32     1870.24     68.19 o 
   7   5   9     3316.79     3372.87    178.40 o 
   8   5   9     2181.28     2256.17    102.38 o 
   9   5   9      459.79      537.05    131.90 o 
  10   5   9        0.69       -0.70     40.66 o 
  11   5   9       83.08       59.85     46.41 o 
  12   5   9        3.16      -50.57     67.72 o 
  13   5   9      102.28      192.73    100.92 o 
  -5   6   9      172.84      -11.94     83.13 o 
  -4   6   9     2406.25     2411.72    174.17 o 
  -3   6   9     3839.94     3685.62    205.64 o 
  -2   6   9      541.43      483.13     98.32 o 
  -1   6   9     1257.01     1286.16    124.91 o 
   0   6   9       30.20       24.42     48.51 o 
   1   6   9     2305.46     2337.60    148.35 o 
   2   6   9       21.10      -22.46     42.00 o 
   3   6   9      830.90      728.81     96.47 o 
   4   6   9     2384.65     2284.29     96.60 o 
   5   6   9     1562.71     1441.13     91.67 o 
   6   6   9       67.11       86.74     33.78 o 
   7   6   9     2141.42     2150.73    144.44 o 
   8   6   9     3273.65     3208.40    124.04 o 
   9   6   9      149.07       87.40     43.93 o 
  10   6   9     1798.34     1890.56    104.28 o 
  11   6   9     2393.63     2538.21    170.65 o 
  12   6   9      953.88      952.18    199.29 o 
  13   6   9     1196.87     1248.24    194.41 o 
  -4   7   9      649.89      696.69    128.70 o 
  -3   7   9     4507.87     4401.74    232.23 o 
  -2   7   9     1312.91     1377.21    134.02 o 
  -1   7   9     1763.06     1884.86    150.41 o 
   0   7   9      177.29      144.87     69.89 o 
   1   7   9      402.49      407.71     86.60 o 
   2   7   9     1309.38     1310.69    118.50 o 
   3   7   9     5208.81     5022.36    217.25 o 
   4   7   9     6931.42     7230.82    263.48 o 
   5   7   9     6555.87     6746.70    161.63 o 
   6   7   9      121.95       76.61     30.17 o 
   7   7   9      581.15      476.69     49.21 o 
   8   7   9     3074.39     3082.98    124.25 o 
   9   7   9     2545.36     2606.82    116.57 o 
  10   7   9     1841.32     1760.37    169.34 o 
  11   7   9     1726.81     1719.49    103.06 o 
  12   7   9      295.84      196.83     63.07 o 
  13   7   9      117.48       68.30     63.32 o 
  -4   8   9      310.00      204.34    106.24 o 
  -3   8   9      958.34      829.08    134.78 o 
  -2   8   9       55.10       59.25     84.75 o 
  -1   8   9      467.71      416.06    101.68 o 
   0   8   9     2751.41     2682.80    177.32 o 
   1   8   9     6641.03     6843.84    279.22 o 
   2   8   9     1788.66     1582.64    132.07 o 
   3   8   9      893.39     1239.50    134.67 o 
   4   8   9       10.39      -65.93     43.95 o 
   5   8   9        4.30      -11.17     31.56 o 
   6   8   9      940.35      886.00     78.10 o 
   7   8   9     1903.67     2052.44     79.70 o 
   8   8   9     1838.09     1794.76    100.54 o 
   9   8   9     2505.20     2429.22    116.02 o 
  10   8   9      691.16      591.64    110.63 o 
  11   8   9      309.55      205.49     84.26 o 
  12   8   9       54.70      -19.62     47.15 o 
  13   8   9        0.48      -50.58     46.31 o 
  -2   9   9      207.26      199.46    103.09 o 
  -1   9   9      514.21      556.05    117.42 o 
   0   9   9       11.51      -21.05     63.16 o 
   1   9   9     2525.03     2644.71    178.51 o 
   2   9   9      911.21      904.07    124.36 o 
   3   9   9      536.01      572.00    106.24 o 
   4   9   9       10.47      -31.80     52.96 o 
   5   9   9     1366.08     1368.09     95.38 o 
   6   9   9      696.46      708.44     74.37 o 
   7   9   9     3372.92     3358.93    126.60 o 
   8   9   9     1437.42     1557.33     95.62 o 
   9   9   9     2038.48     2099.55    251.17 o 
  10   9   9      285.49      252.30    103.31 o 
  11   9   9      723.64      714.24    174.39 o 
  12   9   9     1068.37     1193.22    111.89 o 
  -1  10   9     2789.74     2867.07    210.20 o 
   0  10   9      230.50      146.28     88.33 o 
   1  10   9       55.18       -2.93     66.74 o 
   2  10   9      212.14      207.27     81.61 o 
   3  10   9     2242.28     2013.46    161.37 o 
   4  10   9     2126.96     1742.05    148.56 o 
   5  10   9     7547.09     7524.91    301.36 o 
   6  10   9     2604.92     2380.41    111.09 o 
   7  10   9     1399.07     1519.58    111.07 o 
   8  10   9       33.45       -6.65     40.98 o 
   9  10   9      659.00      764.08    124.04 o 
  10  10   9      113.82       39.69     47.68 o 
  11  10   9     1097.28     1263.57    108.65 o 
  12  10   9      765.70      722.94     95.42 o 
   0  11   9       30.94      -61.42     76.18 o 
   1  11   9     1702.35     1551.28    174.61 o 
   2  11   9     1212.02     1513.08    173.09 o 
   3  11   9     2788.23     2667.17    186.54 o 
   4  11   9      126.25      137.49     83.89 o 
   5  11   9      285.67      330.66     93.98 o 
   6  11   9      220.39      143.58     60.82 o 
   7  11   9       35.36       19.84     41.25 o 
   8  11   9      296.56      264.33     60.67 o 
   9  11   9     2924.97     3322.74    212.59 o 
  10  11   9      883.01     1239.39    164.62 o 
  11  11   9     1190.61     1431.25    167.44 o 
   2  12   9     1740.29     1846.34    172.00 o 
   3  12   9     2917.24     2786.00    201.74 o 
   4  12   9     1026.79     1074.23    149.86 o 
   5  12   9       11.29      -53.39     65.11 o 
   6  12   9       81.83       -9.33     87.85 o 
   7  12   9     2029.09     2036.11    181.23 o 
   8  12   9     1152.28     1249.33    104.78 o 
   9  12   9     1905.89     1709.67    106.86 o 
  10  12   9      868.74      993.06    151.28 o 
   6  13   9     1107.73     1159.74    164.19 o 
   7  13   9     1161.33     1215.76    106.55 o 
  -4  -9  10      592.68      706.02    141.62 o 
  -3  -9  10      766.28      850.24    154.31 o 
  -2  -9  10     1225.16     1328.70    175.37 o 
  -1  -9  10      521.91      510.26    128.16 o 
   0  -9  10      141.84       38.20     81.82 o 
   1  -9  10       38.72       18.88     79.33 o 
  -6  -8  10      942.22     1167.34    166.68 o 
  -5  -8  10     1117.42     1251.76    169.18 o 
  -4  -8  10     1658.90     1646.34    161.69 o 
  -3  -8  10     1256.75     1413.89    172.65 o 
  -2  -8  10     1376.83     1512.10    177.65 o 
  -1  -8  10     1189.14     1458.38    172.54 o 
   0  -8  10       85.16       82.47     85.62 o 
   1  -8  10     1417.37     1268.37    161.69 o 
   2  -8  10     2279.27     2268.26    179.38 o 
   3  -8  10      819.60     1016.69    167.88 o 
  -7  -7  10      715.26      696.26    136.30 o 
  -6  -7  10     3111.46     3360.83    221.16 o 
  -5  -7  10     3155.85     3587.85    222.25 o 
  -4  -7  10      635.18      676.83    127.94 o 
  -3  -7  10        6.75       -1.63     71.41 o 
  -2  -7  10      859.06      733.70    122.52 o 
  -1  -7  10      458.80      346.07     98.75 o 
   0  -7  10      706.63      709.50    123.49 o 
   1  -7  10     1067.06     1041.24    142.27 o 
   2  -7  10     1414.20     1421.67    102.12 o 
   3  -7  10      380.42      426.00     70.75 o 
   4  -7  10       34.65      -29.61     50.03 o 
   5  -7  10       31.39        3.58     73.90 o 
  -7  -6  10       91.51       32.30     58.78 o 
  -6  -6  10      115.63       22.46     52.85 o 
  -5  -6  10      275.66      199.24     97.88 o 
  -4  -6  10        4.55       90.61     70.32 o 
  -3  -6  10      182.82       77.48     69.67 o 
  -2  -6  10     2027.39     2025.83    162.78 o 
  -1  -6  10     1730.24     1758.44    149.97 o 
   0  -6  10     1565.21     1542.38    140.75 o 
   1  -6  10     1660.02     1443.63    134.89 o 
   2  -6  10      503.29      457.93     68.59 o 
   3  -6  10      319.35      229.88     71.79 o 
   4  -6  10      358.48      247.87     62.34 o 
   5  -6  10     1376.86     1362.67    162.02 o 
   6  -6  10     2451.96     2799.57    198.05 o 
  -8  -5  10     1123.78     1117.59    210.47 o 
  -7  -5  10     1813.15     2123.59    124.62 o 
  -6  -5  10       15.12       27.82     50.21 o 
  -5  -5  10      202.93      180.04     60.23 o 
  -4  -5  10     1840.90     1825.76    104.51 o 
  -3  -5  10     2583.36     2444.39    168.96 o 
  -2  -5  10     3922.47     4072.93    214.32 o 
  -1  -5  10     5507.11     5569.94    251.98 o 
   0  -5  10     1322.64     1303.09    144.76 o 
   1  -5  10       29.48      -52.04     34.70 o 
   2  -5  10     2880.02     2857.06    121.17 o 
   3  -5  10     3177.52     3272.65    131.42 o 
   4  -5  10     1304.84     1400.50     91.03 o 
   5  -5  10     1148.55     1169.75    104.83 o 
   6  -5  10      581.82      646.34    120.24 o 
   7  -5  10     1020.61      994.57    149.32 o 
   8  -5  10        6.01       -6.73     83.23 o 
  -8  -4  10       87.37        2.39     63.30 o 
  -7  -4  10      102.35       21.89     57.09 o 
  -6  -4  10     1333.98     1384.73    104.25 o 
  -5  -4  10     2929.38     3023.02    134.13 o 
  -4  -4  10     2316.11     2301.37    114.48 o 
  -3  -4  10     1940.89     1726.12     97.61 o 
  -2  -4  10       13.63       16.49     57.30 o 
  -1  -4  10       28.35      -20.84     47.97 o 
   0  -4  10      626.57      647.97     99.51 o 
   1  -4  10      112.95      112.48     42.90 o 
   2  -4  10      132.25      145.67     45.42 o 
   3  -4  10     3290.77     3407.61    129.22 o 
   4  -4  10     1543.51     1537.13     91.78 o 
   5  -4  10      567.50      398.36     65.26 o 
   6  -4  10       34.88       64.24     71.84 o 
   7  -4  10       13.32       -4.02     69.67 o 
   8  -4  10       53.90       18.12     75.96 o 
  -8  -3  10      788.89     1048.94    158.55 o 
  -7  -3  10      612.65      525.07    119.05 o 
  -6  -3  10       31.58       -9.30     45.66 o 
  -5  -3  10      732.74      793.72     88.50 o 
  -4  -3  10      390.24      274.68     61.15 o 
  -3  -3  10     2483.45     2301.00    333.53 o 
  -2  -3  10        7.92      -11.21     36.08 o 
  -1  -3  10     1236.65     1139.55     85.35 o 
   0  -3  10     1549.61     1736.10     84.17 o 
   1  -3  10     3139.97     3586.63    217.69 o 
   2  -3  10      544.92      546.61     63.21 o 
   3  -3  10     2736.95     2773.24    111.82 o 
   4  -3  10      905.11      960.41     85.80 o 
   5  -3  10      367.85      493.21    122.63 o 
   6  -3  10     2931.39     2556.42    183.29 o 
   7  -3  10     3891.93     3925.23    221.70 o 
   8  -3  10     1012.24     1255.13    157.79 o 
   9  -3  10      332.40      244.28    103.42 o 
  -8  -2  10      774.75      508.30    122.30 o 
  -7  -2  10     3794.19     3928.05    222.03 o 
  -6  -2  10     1482.28     1530.07    109.58 o 
  -5  -2  10      717.44      586.02     78.52 o 
  -4  -2  10     1115.94      984.39    195.98 o 
  -3  -2  10     2682.62     2735.54    116.93 o 
  -2  -2  10     2345.10     2414.51    105.98 o 
  -1  -2  10     7817.29     8030.69    213.84 o 
   0  -2  10     5340.10     5618.00    227.29 o 
   1  -2  10     3481.39     3311.45    114.71 o 
   2  -2  10      210.36      180.85     47.54 o 
   3  -2  10     1763.77     1644.50     86.82 o 
   4  -2  10     1933.73     2000.74     95.72 o 
   5  -2  10     1670.91     1732.22     90.95 o 
   6  -2  10      379.74      283.87     55.46 o 
   7  -2  10     1278.65     1460.34    157.03 o 
   8  -2  10      907.85      965.38    139.99 o 
   9  -2  10      434.60      377.54    106.46 o 
  10  -2  10      113.80       41.35     81.17 o 
  -8  -1  10        2.76       -6.95     76.51 o 
  -7  -1  10       65.55      -25.61     66.74 o 
  -6  -1  10       10.68      -45.36     53.39 o 
  -5  -1  10      489.75      563.46    174.88 o 
  -4  -1  10     1405.67     1279.80     89.13 o 
  -3  -1  10     5193.02     5583.20    166.58 o 
  -2  -1  10     1022.43     1015.25    104.23 o 
  -1  -1  10      718.00      585.87     47.95 o 
   0  -1  10       13.36      -10.91     23.06 o 
   1  -1  10      456.04      426.65     43.37 o 
   2  -1  10       52.20       13.02     25.55 o 
   3  -1  10     3326.98     3657.27    121.15 o 
   4  -1  10     5306.17     5352.02    149.56 o 
   5  -1  10     6132.36     6401.03    167.56 o 
   6  -1  10     1843.36     1786.71     91.42 o 
   7  -1  10      829.51      902.44    126.64 o 
   8  -1  10       39.81      -28.97     66.41 o 
   9  -1  10       99.39       76.83     75.96 o 
  10  -1  10      670.81      708.19    133.91 o 
  11  -1  10     2778.52     2817.47    216.49 o 
  -8   0  10       63.31        5.75     80.41 o 
  -7   0  10      586.69      644.71    122.30 o 
  -6   0  10        8.73      -64.79     53.28 o 
  -5   0  10      360.82      559.20    105.05 o 
  -4   0  10      530.06      488.66     95.39 o 
  -3   0  10     4052.42     4043.05    378.62 o 
  -2   0  10      351.14      321.79     54.49 o 
  -1   0  10       67.38       16.40     25.06 o 
   0   0  10     1150.72     1198.46     55.49 o 
   1   0  10     8274.77     8747.93    155.87 o 
   2   0  10     4865.97     4942.36    108.05 o 
   3   0  10     7389.47     7676.72    138.37 o 
   4   0  10     5987.76     6016.00    154.64 o 
   5   0  10     4212.18     4568.17    135.49 o 
   6   0  10        1.49       22.03     57.51 o 
   7   0  10     1857.26     1930.44    152.90 o 
   8   0  10     1856.56     1959.74    156.92 o 
   9   0  10     2178.64     2359.85    176.78 o 
  10   0  10       73.55       -5.97     71.95 o 
  11   0  10      390.18      473.25    116.01 o 
  -7   1  10     2755.62     2696.69    193.81 o 
  -6   1  10     2404.94     2245.80    168.86 o 
  -5   1  10     3358.27     3271.84    197.40 o 
  -4   1  10       81.96      104.18     73.03 o 
  -3   1  10       32.72      -29.41     47.21 o 
  -2   1  10      791.63      811.73     74.90 o 
  -1   1  10     2974.23     2900.68    111.48 o 
   0   1  10     1024.06      960.40     51.51 o 
   1   1  10     4691.97     4698.45    105.64 o 
   2   1  10     2191.12     2228.22     72.45 o 
   3   1  10      618.16      536.56     46.08 o 
   4   1  10      326.08      241.45     33.68 o 
   5   1  10      283.12      240.63     44.49 o 
   6   1  10       99.31       32.01     55.24 o 
   7   1  10      173.20      169.29     74.44 o 
   8   1  10      339.72      441.13    106.13 o 
   9   1  10     3079.29     3024.74    196.64 o 
  10   1  10      655.26      701.68    127.73 o 
  11   1  10       49.33      -73.58     69.13 o 
  12   1  10       53.78       17.04     82.37 o 
  -7   2  10      373.04      259.03     97.56 o 
  -6   2  10       26.73      -20.73     70.21 o 
  -5   2  10      235.15      141.73     79.33 o 
  -4   2  10      189.94      250.35     81.93 o 
  -3   2  10     1328.03     1263.81    116.22 o 
  -2   2  10     1528.68     1339.88    115.68 o 
  -1   2  10     3374.70     3350.95    169.18 o 
   0   2  10      195.17      154.10     32.65 o 
   1   2  10     1020.44      868.96     52.89 o 
   2   2  10     4033.52     3952.41    104.76 o 
   3   2  10      519.94      446.25     41.87 o 
   4   2  10     1214.18     1203.46     54.62 o 
   5   2  10     6808.07     6737.97    177.92 o 
   6   2  10     1647.39     1690.43     84.01 o 
   7   2  10     1399.15     1608.90    138.25 o 
   8   2  10      448.80      420.73     99.51 o 
   9   2  10        0.98      -55.24     63.81 o 
  10   2  10        1.01      -12.05     69.67 o 
  11   2  10     1572.32     1682.69    162.13 o 
  12   2  10     1936.98     2038.20    183.51 o 
  -6   3  10       11.34      -24.53     67.72 o 
  -5   3  10     1091.87     1034.94    141.29 o 
  -4   3  10      349.73      213.24     75.09 o 
  -3   3  10     3364.81     3175.48    179.27 o 
  -2   3  10     4946.79     5124.80    223.55 o 
  -1   3  10     2851.07     2641.02    155.62 o 
   0   3  10      411.69      309.71     76.29 o 
   1   3  10     1493.98     1421.48     88.71 o 
   2   3  10     2223.42     2074.58     88.13 o 
   3   3  10     3667.18     3729.81     93.35 o 
   4   3  10     1966.62     1935.74     86.41 o 
   5   3  10     3366.33     3294.37    145.31 o 
   6   3  10     1165.21     1093.69     52.87 o 
   7   3  10      146.64       58.55     27.68 o 
   8   3  10      798.48      715.44     53.92 o 
   9   3  10     2611.50     2886.82    191.32 o 
  10   3  10      709.34      721.22    133.48 o 
  11   3  10     1159.89     1138.69    155.62 o 
  12   3  10      383.17      259.58    111.99 o 
  -6   4  10     1108.83     1138.58    153.77 o 
  -5   4  10     3594.95     3759.63    216.39 o 
  -4   4  10     1532.00     1556.92    140.21 o 
  -3   4  10       70.94      -58.93     52.96 o 
  -2   4  10       72.29       38.85     59.25 o 
  -1   4  10      820.30      654.91    102.77 o 
   0   4  10      241.39      154.21     62.94 o 
   1   4  10     3062.04     3295.17    168.96 o 
   2   4  10     3428.81     3463.00    116.71 o 
   3   4  10     3656.55     3527.33    117.42 o 
   4   4  10      773.47      702.19     64.45 o 
   5   4  10       98.20       73.07     35.27 o 
   6   4  10      212.25      124.06     40.69 o 
   7   4  10        6.98        7.05     24.92 o 
   8   4  10      457.73      503.96    102.01 o 
   9   4  10     4481.45     4464.95    153.66 o 
  10   4  10     3006.40     3243.73    209.44 o 
  11   4  10      833.90      979.38    155.18 o 
  12   4  10      232.70      290.50    115.79 o 
  -5   5  10      197.30      207.16     96.91 o 
  -4   5  10     1385.34     1631.58    170.92 o 
  -3   5  10        5.61      -82.69     58.49 o 
  -2   5  10        5.33      -37.66     51.11 o 
  -1   5  10     2094.75     1926.64    143.57 o 
   0   5  10     1369.62     1455.02    125.56 o 
   1   5  10     2476.26     2332.18    152.03 o 
   2   5  10     2431.31     2511.78    151.71 o 
   3   5  10     1302.19     1203.42     73.47 o 
   4   5  10      149.17       76.69     35.77 o 
   5   5  10     3527.12     3566.40    122.79 o 
   6   5  10     4367.63     4406.86    107.57 o 
   7   5  10     5574.87     5576.63    124.09 o 
   8   5  10     2015.24     2117.31    155.94 o 
   9   5  10      279.65      226.24     52.48 o 
  10   5  10      326.93      291.86     61.63 o 
  11   5  10       18.82      -89.31     62.51 o 
  12   5  10       82.27       34.83     92.13 o 
  13   5  10     1043.47     1153.99    177.21 o 
  -5   6  10       77.45       36.46     90.61 o 
  -4   6  10       14.74      -96.20     64.13 o 
  -3   6  10     1088.78     1530.22    168.10 o 
  -2   6  10     2355.50     2419.53    169.72 o 
  -1   6  10     4547.04     4716.99    228.54 o 
   0   6  10     2369.55     2136.08    154.53 o 
   1   6  10       10.66        0.11     47.86 o 
   2   6  10      344.03      257.95     75.85 o 
   3   6  10     2118.07     2106.02    142.70 o 
   4   6  10      899.79      960.39     78.74 o 
   5   6  10     3313.17     2962.91    116.53 o 
   6   6  10     2616.22     2708.31     86.80 o 
   7   6  10     2008.45     1935.00     88.63 o 
   8   6  10     1837.29     2000.56    136.33 o 
   9   6  10        4.03      -11.43     39.86 o 
  10   6  10      112.67       83.98     51.05 o 
  11   6  10      267.64      153.49     59.63 o 
  12   6  10      111.44      114.90     58.63 o 
  13   6  10      412.42      288.55    116.01 o 
  -4   7  10     1398.54     1637.01    177.43 o 
  -3   7  10      927.43     1084.54    149.54 o 
  -2   7  10      157.32      177.75     91.37 o 
  -1   7  10      194.44       84.10     73.03 o 
   0   7  10      336.62      254.69     91.70 o 
   1   7  10      175.52      153.23     76.29 o 
   2   7  10       48.26       30.82     58.60 o 
   3   7  10     3313.25     3176.13    178.40 o 
   4   7  10     2812.31     2695.93    163.86 o 
   5   7  10      501.67      437.99     62.17 o 
   6   7  10     1276.55     1334.61     65.00 o 
   7   7  10       86.96       60.19     32.25 o 
   8   7  10       77.87       20.70     36.79 o 
   9   7  10      793.45      962.06     88.98 o 
  10   7  10     3978.88     4066.82    153.66 o 
  11   7  10     2452.57     2519.59    127.30 o 
  12   7  10     1121.72     1331.80    106.44 o 
  13   7  10        2.05        8.57     61.75 o 
  -3   8  10      576.03      693.65    142.38 o 
  -2   8  10     1127.81      818.45    135.11 o 
  -1   8  10      623.70      524.58    115.14 o 
   0   8  10      551.98      537.60    108.74 o 
   1   8  10     3234.28     3122.63    193.05 o 
   2   8  10     2297.73     2307.00    166.47 o 
   3   8  10     1260.21     1239.07    122.19 o 
   4   8  10     2544.49     2416.17    163.00 o 
   5   8  10      168.66       82.04     65.33 o 
   6   8  10     1130.61     1105.98     88.23 o 
   7   8  10     4123.38     4171.80    116.06 o 
   8   8  10     2778.10     2839.71    117.63 o 
   9   8  10      423.47      473.62     72.05 o 
  10   8  10      269.17      213.78     59.46 o 
  11   8  10       21.16      -32.33     49.10 o 
  12   8  10      115.56      126.61     64.73 o 
  -2   9  10      255.42      244.17    109.71 o 
  -1   9  10     1951.97     1928.60    172.44 o 
   0   9  10     3313.67     3081.72    208.25 o 
   1   9  10      937.03     1064.79    142.16 o 
   2   9  10      614.03      559.85    116.77 o 
   3   9  10      663.00      588.82    108.74 o 
   4   9  10       31.20      -38.96     59.25 o 
   5   9  10      142.85      100.92     64.57 o 
   6   9  10      929.98     1096.93    134.45 o 
   7   9  10     1482.89     1404.65     87.91 o 
   8   9  10     2171.34     2109.19     87.91 o 
   9   9  10      198.27       35.59     60.23 o 
  10   9  10      222.90      168.10     68.42 o 
  11   9  10       61.70      -32.31     53.28 o 
  12   9  10      156.12       84.68     61.73 o 
   0  10  10     1129.90     1339.01    171.57 o 
   1  10  10      125.54      156.92     96.69 o 
   2  10  10      286.74      207.38     94.09 o 
   3  10  10      308.88      217.58     89.42 o 
   4  10  10     2151.56     1992.73    164.62 o 
   5  10  10     2010.51     1850.03    155.18 o 
   6  10  10     4594.40     4478.87    228.65 o 
   7  10  10     1120.76      928.28     89.09 o 
   8  10  10     1039.41     1074.19    113.56 o 
   9  10  10        2.70        2.95     42.06 o 
  10  10  10      376.45      327.67     74.28 o 
  11  10  10     1158.38     1163.82    175.37 o 
   1  11  10      923.84     1027.24    161.48 o 
   2  11  10     1597.99     1864.03    170.37 o 
   3  11  10     1233.24     1167.88    156.81 o 
   4  11  10     3001.45     2891.92    200.76 o 
   5  11  10      518.33      462.72    109.28 o 
   6  11  10      190.67       51.55     73.14 o 
   7  11  10      785.54      775.02    122.14 o 
   8  11  10     1651.17     1664.71    110.18 o 
   9  11  10     1233.66     1153.30    114.49 o 
   4  12  10      134.03      106.78     84.54 o 
   5  12  10       42.92       11.72     71.19 o 
   6  12  10        3.64      -66.96     72.92 o 
   7  12  10      134.88       88.85     53.76 o 
   8  12  10     1737.47     1703.64    113.10 o 
   9  12  10     1189.59     1313.80    199.73 o 
  -4  -8  11      601.02      690.61    149.65 o 
  -3  -8  11     1337.52     1593.49    189.91 o 
  -2  -8  11      425.61      473.14    121.43 o 
  -1  -8  11       63.51       45.04     77.48 o 
   0  -8  11        8.05      -55.34     80.30 o 
   1  -8  11      139.09      171.89     88.44 o 
   2  -8  11       52.38       89.20     92.46 o 
  -5  -7  11     1529.85     1623.88    186.98 o 
  -4  -7  11      599.16      499.08    129.90 o 
  -3  -7  11      437.70      452.96    122.73 o 
  -2  -7  11      214.77       19.64     82.47 o 
  -1  -7  11      209.42      148.35     88.33 o 
   0  -7  11     1396.01     1463.48    177.32 o 
   1  -7  11     3955.08     4378.30    244.49 o 
   2  -7  11     1728.20     1759.74    161.48 o 
   3  -7  11      258.91      142.70     88.01 o 
   4  -7  11        1.26      -66.57     50.65 o 
  -6  -6  11      754.14      932.94    158.22 o 
  -5  -6  11      216.15       40.04     80.20 o 
  -4  -6  11       87.41      155.18     86.71 o 
  -3  -6  11     1636.37     1689.09    156.05 o 
  -2  -6  11     1097.29      911.12    136.63 o 
  -1  -6  11     1531.19     1591.21    149.21 o 
   0  -6  11      399.15      438.74    109.39 o 
   1  -6  11      416.88      326.32     96.69 o 
   2  -6  11      792.95      858.71    130.44 o 
   3  -6  11        3.25      -28.87     46.32 o 
   4  -6  11      334.89      290.96     67.13 o 
   5  -6  11      965.35      940.93     98.44 o 
  -6  -5  11        0.87      -53.78     53.74 o 
  -5  -5  11        1.63      -26.73     49.88 o 
  -4  -5  11      179.10      121.32     88.66 o 
  -3  -5  11     1434.71     1406.40    142.27 o 
  -2  -5  11     2178.57     1963.10    159.09 o 
  -1  -5  11      637.13      660.55    108.30 o 
   0  -5  11      110.28       43.73     64.24 o 
   1  -5  11      223.50      110.69     69.45 o 
   2  -5  11       47.53       27.75     43.13 o 
   3  -5  11      585.05      412.50     70.52 o 
   4  -5  11     1855.10     1933.74    110.27 o 
   5  -5  11     3606.63     3788.75    151.34 o 
   6  -5  11     2009.52     2100.56    234.35 o 
   7  -5  11      343.66      282.31     77.43 o 
  -7  -4  11       94.49       18.35     60.23 o 
  -6  -4  11      506.77      550.51     85.02 o 
  -5  -4  11     3988.49     4044.44    181.17 o 
  -4  -4  11     3061.92     3158.87    139.63 o 
  -3  -4  11     1800.85     1694.30    148.13 o 
  -2  -4  11     2524.99     2450.79    172.00 o 
  -1  -4  11      346.93      176.34     73.36 o 
   0  -4  11      143.18       86.60     63.92 o 
   1  -4  11     2979.20     3371.68    194.25 o 
   2  -4  11     3736.08     3680.22    138.26 o 
   3  -4  11     2653.63     2717.46    120.11 o 
   4  -4  11      482.65      534.92    124.80 o 
   5  -4  11       19.27      -13.15     43.85 o 
   6  -4  11       68.94       30.13     48.09 o 
   7  -4  11       58.35       91.16     83.02 o 
   8  -4  11      107.57       79.65     88.23 o 
  -7  -3  11     1379.43     1498.87    126.49 o 
  -6  -3  11     1491.18     1379.75    153.23 o 
  -5  -3  11     1181.03     1311.43    111.88 o 
  -4  -3  11     1110.30     1203.56    101.00 o 
  -3  -3  11        0.04      -47.49     37.56 o 
  -2  -3  11       66.30       42.14     43.52 o 
  -1  -3  11      578.23      664.79    105.15 o 
   0  -3  11      328.85      212.15     79.33 o 
   1  -3  11      610.43      673.77    252.47 o 
   2  -3  11     1617.41     1636.67     92.74 o 
   3  -3  11     2944.43     3041.25    122.69 o 
   4  -3  11     1842.22     1903.62    129.19 o 
   5  -3  11      283.96      250.98     60.40 o 
   6  -3  11      448.97      529.14    183.51 o 
   7  -3  11     1048.86     1108.41    149.43 o 
   8  -3  11      745.43      894.74    148.67 o 
   9  -3  11      892.69      915.57    154.64 o 
  -7  -2  11      100.05       69.13     87.03 o 
  -6  -2  11      151.50       31.41     55.20 o 
  -5  -2  11       39.45        5.62     47.23 o 
  -4  -2  11      642.72      535.81    173.85 o 
  -3  -2  11       45.64       -7.24     40.62 o 
  -2  -2  11     1233.70     1307.98     87.45 o 
  -1  -2  11     5474.26     5785.40    167.64 o 
   0  -2  11     4298.97     4424.74    205.75 o 
   1  -2  11      618.64      685.60     68.70 o 
   2  -2  11      180.93       86.81     40.52 o 
   3  -2  11       22.38      -30.40     33.00 o 
   4  -2  11        4.23      -46.30     35.64 o 
   5  -2  11     3337.80     3276.84    126.69 o 
   6  -2  11     4604.62     4519.48    230.39 o 
   7  -2  11     1633.02     1539.34    147.37 o 
   8  -2  11      399.04      260.23    105.70 o 
   9  -2  11      161.92      126.75     95.71 o 
  -7  -1  11      359.79      273.58    103.09 o 
  -6  -1  11      128.98      143.35     85.08 o 
  -5  -1  11     1330.73     1207.49    146.72 o 
  -4  -1  11     2642.67     2614.22    125.40 o 
  -3  -1  11     3845.55     3954.70    164.84 o 
  -2  -1  11     1667.26     1647.54     95.53 o 
  -1  -1  11      828.14      782.01    150.03 o 
   0  -1  11      844.15      780.47     54.62 o 
   1  -1  11      649.28      578.03     58.92 o 
   2  -1  11     1415.54     1576.30     83.41 o 
   3  -1  11     4435.33     5045.67    238.69 o 
   4  -1  11     1378.91     1370.20    118.77 o 
   5  -1  11      134.44      133.34     47.90 o 
   6  -1  11      404.89      388.50     97.12 o 
   7  -1  11       53.26      139.88     76.18 o 
   8  -1  11      656.18      361.37    105.05 o 
   9  -1  11       57.82      -20.51     71.73 o 
  10  -1  11      554.71      596.09    136.84 o 
  -7   0  11      569.52      363.97    112.32 o 
  -6   0  11      274.00      148.24     86.71 o 
  -5   0  11      750.13      901.14    133.48 o 
  -4   0  11     1844.02     1956.81    154.10 o 
  -3   0  11     1074.33      880.17     88.36 o 
  -2   0  11      261.98      229.55     87.85 o 
  -1   0  11     1115.36      964.50    139.07 o 
   0   0  11       18.73       -1.90     25.84 o 
   1   0  11      208.29      237.27     66.29 o 
   2   0  11     2163.32     2079.22     74.48 o 
   3   0  11     7578.68     8086.37    189.25 o 
   4   0  11    10062.23    10586.73    224.16 o 
   5   0  11     1217.37     1394.47    125.34 o 
   6   0  11      287.86      185.57     74.66 o 
   7   0  11      470.99      387.85     99.08 o 
   8   0  11     1386.27     1449.81    145.42 o 
   9   0  11     1194.44     1270.75    160.50 o 
  10   0  11     2082.27     2132.83    180.68 o 
  11   0  11     1506.83     1437.66    187.30 o 
  -6   1  11      745.71      809.77    131.20 o 
  -5   1  11       86.48      -34.83     67.39 o 
  -4   1  11     2086.15     1992.30    159.63 o 
  -3   1  11      920.87     1196.53    136.41 o 
  -2   1  11       41.34      -30.39     55.02 o 
  -1   1  11     3222.21     3317.31    125.35 o 
   0   1  11     6328.06     6697.21    137.12 o 
   1   1  11     5025.44     5145.61    117.30 o 
   2   1  11     4231.76     4363.80    106.76 o 
   3   1  11      146.28      103.17     33.42 o 
   4   1  11      169.87      103.50     33.09 o 
   5   1  11      598.68      662.62    105.70 o 
   6   1  11     3495.29     3869.35    205.86 o 
   7   1  11     4469.00     4678.79    236.03 o 
   8   1  11     3787.19     3617.04    213.89 o 
   9   1  11      520.77      557.14    117.31 o 
  10   1  11      297.85      191.10     94.19 o 
  11   1  11        0.64      -63.05     74.55 o 
  -6   2  11     1582.35     1710.04    164.08 o 
  -5   2  11       23.68       24.09     73.47 o 
  -4   2  11      924.91      842.21    128.49 o 
  -3   2  11     1792.02     1792.62    145.52 o 
  -2   2  11     1889.04     1745.96    135.87 o 
  -1   2  11     2562.70     2533.81    155.40 o 
   0   2  11     4672.15     5058.27    119.55 o 
   1   2  11     1053.56     1087.25     59.10 o 
   2   2  11     1383.95     1298.72     61.53 o 
   3   2  11       18.91      -34.07     22.71 o 
   4   2  11      910.04      940.00     72.09 o 
   5   2  11      191.95      114.33     41.33 o 
   6   2  11       88.52      104.61     60.77 o 
   7   2  11      147.84      197.07     80.74 o 
   8   2  11     2661.05     2887.25    190.88 o 
   9   2  11      728.76      697.34    129.68 o 
  10   2  11       40.18      -15.84     70.32 o 
  11   2  11      541.26      288.44    110.91 o 
  -6   3  11        5.59       -5.97     72.38 o 
  -5   3  11       38.11       78.13     85.95 o 
  -4   3  11      599.49      551.82    109.28 o 
  -3   3  11     1074.39      827.89    120.46 o 
  -2   3  11     3164.53     3132.18    183.40 o 
  -1   3  11      569.73      600.65    101.03 o 
   0   3  11      664.05      621.27     97.56 o 
   1   3  11      386.31      399.21     56.24 o 
   2   3  11       59.98       31.79     35.33 o 
   3   3  11      108.69      117.92     39.36 o 
   4   3  11     5678.89     5905.32    158.24 o 
   5   3  11     4886.74     5156.07    288.93 o 
   6   3  11     2385.67     2425.71    187.09 o 
   7   3  11        7.26      -38.21     35.67 o 
   8   3  11      396.43      310.15     96.36 o 
   9   3  11      717.62      688.12    126.21 o 
  10   3  11     1692.08     1792.30    164.73 o 
  11   3  11     1205.82     1490.40    180.47 o 
  12   3  11     1850.93     2126.64    191.64 o 
  -5   4  11      639.52      525.01    118.07 o 
  -4   4  11     1580.42     1861.31    162.34 o 
  -3   4  11      917.81      825.39    121.98 o 
  -2   4  11     1444.95     1306.24    130.66 o 
  -1   4  11       10.66      -15.30     54.37 o 
   0   4  11     2410.17     2283.13    151.82 o 
   1   4  11     3826.80     3893.55    194.90 o 
   2   4  11     5008.69     5317.51    152.43 o 
   3   4  11      916.49      938.68     76.21 o 
   4   4  11      721.76      624.69     65.73 o 
   5   4  11       79.39       57.43     40.07 o 
   6   4  11        0.22      -22.01     42.38 o 
   7   4  11      561.36      520.86     50.53 o 
   8   4  11     3532.38     3910.01    146.10 o 
   9   4  11     1046.34     1092.78    149.97 o 
  10   4  11      981.88     1004.88    148.45 o 
  11   4  11      106.26      131.63     98.86 o 
  12   4  11      267.91      197.50    103.64 o 
  -4   5  11       26.43      -19.53     71.51 o 
  -3   5  11      537.83      567.77    115.03 o 
  -2   5  11     1127.36     1339.56    148.89 o 
  -1   5  11       39.78       26.80     63.92 o 
   0   5  11     1385.56     1428.22    131.09 o 
   1   5  11     1143.39     1198.70    133.48 o 
   2   5  11     3179.60     3049.92    172.65 o 
   3   5  11      353.20      346.00     56.83 o 
   4   5  11      158.08      125.13     42.85 o 
   5   5  11      265.75      210.26     47.10 o 
   6   5  11     1296.43     1374.64    125.56 o 
   7   5  11      248.80      221.09     39.94 o 
   8   5  11     3086.42     3306.48     99.93 o 
   9   5  11     3881.11     3970.38    112.38 o 
  10   5  11     1338.56     1482.91    179.82 o 
  11   5  11       67.82       16.39     89.53 o 
  12   5  11      323.70      288.77    115.46 o 
  -4   6  11        7.91      -81.50     73.58 o 
  -3   6  11       11.31       -7.27     74.01 o 
  -2   6  11     2468.86     2554.86    181.66 o 
  -1   6  11      867.92      682.69    117.74 o 
   0   6  11     2499.91     2443.30    171.68 o 
   1   6  11      241.65      172.98     79.98 o 
   2   6  11       28.46      -24.20     51.00 o 
   3   6  11        6.82      -35.59     53.83 o 
   4   6  11     3298.30     2997.70    176.89 o 
   5   6  11     3436.65     3206.45    125.88 o 
   6   6  11     7042.56     7521.22    197.97 o 
   7   6  11     3006.68     3052.86     96.38 o 
   8   6  11      190.57      134.97     39.63 o 
   9   6  11       24.87      -30.70     32.04 o 
  10   6  11      266.35      269.10     64.52 o 
  11   6  11      153.44       90.66     56.45 o 
  12   6  11     1051.26     1205.64    178.40 o 
  -3   7  11      586.77      766.58    144.00 o 
  -2   7  11     2593.63     2671.41    197.72 o 
  -1   7  11      834.83      691.16    124.25 o 
   0   7  11        0.15      -65.44     60.88 o 
   1   7  11      664.55      592.30    110.47 o 
   2   7  11     3800.89     4029.63    217.47 o 
   3   7  11      756.35      669.56    108.30 o 
   4   7  11     1073.56     1075.53    132.50 o 
   5   7  11      878.99     1041.65    153.55 o 
   6   7  11      970.40      873.84    124.85 o 
   7   7  11      401.92      424.24     78.87 o 
   8   7  11      192.22      179.39     40.72 o 
   9   7  11      455.96      357.51     51.69 o 
  10   7  11     1567.53     1733.49    106.76 o 
  11   7  11      432.59      496.99     85.46 o 
  12   7  11      550.90      402.52     77.09 o 
  -2   8  11       34.11       31.47     87.14 o 
  -1   8  11       56.49        0.43     77.70 o 
   0   8  11      354.02      395.33    107.87 o 
   1   8  11       15.84      -76.29     64.03 o 
   2   8  11     2206.04     2324.80    171.79 o 
   3   8  11     3220.65     3288.34    197.50 o 
   4   8  11     1984.78     1948.35    153.88 o 
   5   8  11      980.13      900.71    126.75 o 
   6   8  11       93.53       53.37     61.86 o 
   7   8  11        8.00       -1.93     35.14 o 
   8   8  11      884.66      981.36     75.95 o 
   9   8  11     1009.17     1400.99     93.75 o 
  10   8  11     1903.07     1961.59    166.03 o 
  11   8  11     1118.07     1421.26    108.88 o 
  12   8  11       36.41      -24.32     50.22 o 
  -1   9  11      667.02      506.67    122.19 o 
   0   9  11     2723.86     2843.19    207.70 o 
   1   9  11     1327.10     1520.78    171.68 o 
   2   9  11      369.73      416.39    110.80 o 
   3   9  11      204.96      221.38     88.01 o 
   4   9  11      199.16      147.48     80.74 o 
   5   9  11      234.52      154.10     80.09 o 
   6   9  11     3333.53     3129.36    197.29 o 
   7   9  11     2184.10     2180.23    110.70 o 
   8   9  11      940.59     1002.42    118.46 o 
   9   9  11       35.85       -2.12     38.64 o 
  10   9  11      126.73       20.83     41.34 o 
  11   9  11      169.76      137.32     63.33 o 
   1  10  11      134.09      132.72     97.78 o 
   2  10  11      600.21      624.42    126.86 o 
   3  10  11      536.53      685.08    125.23 o 
   4  10  11      721.76      571.57    113.62 o 
   5  10  11       74.16       16.60     67.72 o 
   6  10  11      661.03      706.67    118.07 o 
   7  10  11     2092.27     2041.22    109.89 o 
   8  10  11      256.93      205.04     62.88 o 
   9  10  11      102.86       79.71     42.96 o 
  10  10  11      372.65      367.39     82.83 o 
   3  11  11     1700.80     1680.30    168.53 o 
   4  11  11     3036.29     3042.54    211.39 o 
   5  11  11     2527.63     2474.99    191.97 o 
   6  11  11      140.43       36.79     84.21 o 
   7  11  11       76.45       48.72     72.82 o 
   8  11  11      554.98      508.36     79.35 o 
   9  11  11      893.96     1032.01     98.91 o 
  -3  -7  12      341.85      386.22    123.06 o 
  -2  -7  12      105.78       85.40     90.50 o 
  -1  -7  12      131.47      140.10     95.39 o 
   0  -7  12      548.57      504.94    119.91 o 
   1  -7  12      380.19      374.39    114.27 o 
   2  -7  12      670.35      462.83    121.11 o 
  -4  -6  12        9.25      -88.44     68.15 o 
  -3  -6  12       39.29       13.67     77.37 o 
  -2  -6  12      436.95      199.78     98.32 o 
  -1  -6  12     1266.98      795.23    125.12 o 
   0  -6  12     3116.75     3325.56    216.93 o 
   1  -6  12     1501.63     1658.17    163.32 o 
   2  -6  12      317.66      297.99    102.12 o 
   3  -6  12      185.80      104.83     77.27 o 
   4  -6  12      512.87      543.03    124.25 o 
  -5  -5  12       48.31      -12.26     73.90 o 
  -4  -5  12      821.74      731.09    135.11 o 
  -3  -5  12      998.30     1014.98    145.74 o 
  -2  -5  12     1083.68     1266.63    161.58 o 
  -1  -5  12       98.14       42.11     76.51 o 
   0  -5  12       12.73       17.36     62.29 o 
   1  -5  12        5.87       25.83     65.33 o 
   2  -5  12       18.66      -83.99     56.00 o 
   3  -5  12       77.90       70.86     56.83 o 
   4  -5  12     1578.26     1609.96    114.77 o 
   5  -5  12      760.73      820.50     97.66 o 
   6  -5  12      630.70      668.34     90.70 o 
  -5  -4  12        9.19      -19.09     55.41 o 
  -4  -4  12      278.58      155.07     87.47 o 
  -3  -4  12     1366.95     1422.14    164.08 o 
  -2  -4  12     2904.23     3202.50    202.93 o 
  -1  -4  12      250.20      275.75     92.24 o 
   0  -4  12      341.13      273.58     93.87 o 
   1  -4  12      541.15      254.91     80.85 o 
   2  -4  12     1037.81     1147.37    141.07 o 
   3  -4  12      663.84      767.61     98.48 o 
   4  -4  12     3380.54     3528.10    142.47 o 
   5  -4  12     1981.61     1942.36    137.22 o 
   6  -4  12      235.96      199.46    105.15 o 
   7  -4  12       91.59      166.36     99.40 o 
  -6  -3  12     2292.94     2815.56    297.29 o 
  -5  -3  12     1726.28     1740.55    114.07 o 
  -4  -3  12      754.08      779.27     97.37 o 
  -3  -3  12       84.23      -19.26     47.71 o 
  -2  -3  12      222.62       69.34     73.68 o 
  -1  -3  12      543.47      480.85    100.27 o 
   0  -3  12     4063.36     4257.52    218.67 o 
   1  -3  12     3187.72     3260.56    189.91 o 
   2  -3  12     3253.44     3636.09    137.28 o 
   3  -3  12      325.29      226.95     68.75 o 
   4  -3  12       22.10       56.83     47.19 o 
   5  -3  12      114.05      148.42     53.85 o 
   6  -3  12      477.46      627.24    123.93 o 
   7  -3  12      121.23       47.97     77.05 o 
   8  -3  12      660.66      558.11    130.22 o 
  -6  -2  12      855.22      991.86    148.24 o 
  -5  -2  12      300.91      182.56     66.14 o 
  -4  -2  12        1.26      -55.49     50.41 o 
  -3  -2  12      221.41      111.62     54.52 o 
  -2  -2  12     1629.74     1602.10    100.53 o 
  -1  -2  12      323.67      346.39     98.32 o 
   0  -2  12      990.89      881.50    124.58 o 
   1  -2  12      690.62      646.45    102.88 o 
   2  -2  12      819.08      673.94     98.16 o 
   3  -2  12      728.40      742.92     92.84 o 
   4  -2  12      197.54      111.01     65.93 o 
   5  -2  12      702.32      662.72    115.14 o 
   6  -2  12     2144.63     2331.42    175.80 o 
   7  -2  12      695.44      722.19    130.87 o 
   8  -2  12      263.55      211.29     95.17 o 
   9  -2  12      268.49      268.58    105.91 o 
  -6  -1  12        9.69       -9.12     77.16 o 
  -5  -1  12      208.80       77.70     81.17 o 
  -4  -1  12       46.92        8.94     47.20 o 
  -3  -1  12      365.62      243.81     63.56 o 
  -2  -1  12     4476.54     4714.20    161.19 o 
  -1  -1  12     3782.68     3705.62    162.13 o 
   0  -1  12     1327.55     1401.73     86.27 o 
   1  -1  12       79.97       70.11     38.86 o 
   2  -1  12     1363.12     1335.63     83.75 o 
   3  -1  12      568.31      514.80    150.03 o 
   4  -1  12     1646.03     1869.03     98.74 o 
   5  -1  12     2387.44     2372.98    169.83 o 
   6  -1  12     2747.61     2849.49    191.43 o 
   7  -1  12      470.18      297.99     95.82 o 
   8  -1  12      282.64      244.71     98.75 o 
   9  -1  12      477.94      604.34    136.19 o 
  -6   0  12     1755.69     1699.51    168.64 o 
  -5   0  12     2103.61     2073.69    175.04 o 
  -4   0  12     2739.28     2441.67    178.08 o 
  -3   0  12      465.42      363.64     72.84 o 
  -2   0  12       15.48      -53.78     39.18 o 
  -1   0  12       11.34      -55.88     37.25 o 
   0   0  12      966.45     1003.71     84.79 o 
   1   0  12      480.55      519.87     63.78 o 
   2   0  12     2959.36     3109.56    208.22 o 
   3   0  12     2934.95     3119.23    120.52 o 
   4   0  12      978.49     1016.28    125.88 o 
   5   0  12       46.18      -50.03     57.19 o 
   6   0  12       16.52       22.57     66.63 o 
   7   0  12      262.51      208.90     96.04 o 
   8   0  12      276.87      289.20    106.13 o 
   9   0  12      746.45      831.04    142.27 o 
  10   0  12     1885.79     2029.41    183.40 o 
  -5   1  12      257.98      276.40    105.48 o 
  -4   1  12      256.32      156.81     83.13 o 
  -3   1  12      265.84      214.32     82.47 o 
  -2   1  12      686.29      726.53    112.21 o 
  -1   1  12      795.47      762.34     81.15 o 
   0   1  12     1311.78     1333.56     65.95 o 
   1   1  12      678.21      730.74     90.72 o 
   2   1  12     1315.04     1377.41     66.38 o 
   3   1  12     3744.36     4031.77    143.15 o 
   4   1  12      431.98      510.36     91.92 o 
   5   1  12      556.62      514.05     99.62 o 
   6   1  12     3579.80     3647.64    207.05 o 
   7   1  12     1964.81     2262.07    172.22 o 
   8   1  12     2461.36     2241.78    177.32 o 
   9   1  12     1426.66     1374.72    169.51 o 
  10   1  12      665.95      627.02    134.56 o 
  -5   2  12      263.66       80.09     88.12 o 
  -4   2  12        4.26      -52.52     65.55 o 
  -3   2  12       11.98       46.66     67.50 o 
  -2   2  12     1994.74     1994.47    151.60 o 
  -1   2  12     6209.78     6671.30    267.82 o 
   0   2  12     5288.11     5502.12    232.01 o 
   1   2  12     3029.39     3064.82     96.47 o 
   2   2  12       35.50        5.24     28.63 o 
   3   2  12      618.64      602.77     66.99 o 
   4   2  12     1519.73     1564.12     86.32 o 
   5   2  12      914.16     1070.97    132.61 o 
   6   2  12     3068.62     3245.80    195.98 o 
   7   2  12     2680.58     3030.28    193.38 o 
   8   2  12      156.57      133.26     88.66 o 
   9   2  12       49.35      -88.55     63.92 o 
  10   2  12      265.02      317.96    111.56 o 
  11   2  12       13.99     -103.64     78.35 o 
  -5   3  12      690.05      523.17    124.15 o 
  -4   3  12     3345.37     3213.13    205.21 o 
  -3   3  12     1961.22     1523.71    147.80 o 
  -2   3  12      282.16      252.52     85.40 o 
  -1   3  12     1313.79     1354.31    134.78 o 
   0   3  12      448.06      343.68     86.27 o 
   1   3  12      217.53      193.36     48.72 o 
   2   3  12      283.38      230.47     50.24 o 
   3   3  12      794.53      926.27     77.19 o 
   4   3  12     2138.99     2290.64    111.18 o 
   5   3  12     2392.19     2500.47    108.52 o 
   6   3  12      484.75      388.41     61.61 o 
   7   3  12     2560.08     2719.37    183.94 o 
   8   3  12      602.99      672.06    122.30 o 
   9   3  12       10.57      -73.58     59.69 o 
  10   3  12     1075.70     1313.95    167.88 o 
  11   3  12     1986.93     1989.58    184.26 o 
  -4   4  12      620.71      542.81    118.07 o 
  -3   4  12     2538.14     2596.53    188.06 o 
  -2   4  12      855.96      751.49    123.39 o 
  -1   4  12      682.14      386.33    103.20 o 
   0   4  12       58.84       67.72     68.91 o 
   1   4  12      231.92      190.99     78.78 o 
   2   4  12      784.82      826.90     77.79 o 
   3   4  12     3670.82     3805.62    134.16 o 
   4   4  12     2100.35     2028.89     99.27 o 
   5   4  12     2573.13     2513.11    109.22 o 
   6   4  12       75.14        5.77     38.07 o 
   7   4  12     1217.81     1177.87     87.40 o 
   8   4  12     2125.87     2144.33    169.51 o 
   9   4  12     1813.27     2136.73    177.43 o 
  10   4  12      661.51      905.05    147.26 o 
  11   4  12      881.81     1192.51    175.04 o 
  -3   5  12      155.81        4.12     74.88 o 
  -2   5  12      147.93       35.27     78.13 o 
  -1   5  12      861.40     1026.59    143.68 o 
   0   5  12     3337.56     3263.49    194.90 o 
   1   5  12     5446.90     5672.93    253.17 o 
   2   5  12      429.40      412.81     91.59 o 
   3   5  12       14.81       -6.94     37.34 o 
   4   5  12      722.12      671.71    124.20 o 
   5   5  12      129.01       94.96     44.83 o 
   6   5  12      712.05      703.21     75.43 o 
   7   5  12     2686.38     2842.86    124.00 o 
   8   5  12     1577.42     1611.90     91.91 o 
   9   5  12     1272.58     1442.77     76.58 o 
  10   5  12        9.75      -28.87     68.58 o 
  11   5  12       58.57       20.51     78.13 o 
  -3   6  12      664.30      536.73    123.49 o 
  -2   6  12      324.31      258.27    101.14 o 
  -1   6  12      302.65      291.92    102.77 o 
   0   6  12       15.19      -28.21     67.28 o 
   1   6  12     1321.34     1527.94    164.19 o 
   2   6  12      231.71      300.81     92.57 o 
   3   6  12        0.30      -33.21     59.79 o 
   4   6  12      774.33      869.36     82.54 o 
   5   6  12     2013.94     1820.28    100.08 o 
   6   6  12      663.22      648.02     75.77 o 
   7   6  12     2749.22     2961.28    128.58 o 
   8   6  12     1494.13     1514.60     73.78 o 
   9   6  12     1368.61     1384.26     74.48 o 
  10   6  12        3.39      -16.45     38.00 o 
  11   6  12     1008.37     1360.72    184.48 o 
  -2   7  12     1057.77      869.13    151.38 o 
  -1   7  12     2117.40     2234.51    185.78 o 
   0   7  12       15.70      -52.74     67.39 o 
   1   7  12       13.96      -84.32     59.47 o 
   2   7  12      659.86      625.94    118.18 o 
   3   7  12     2222.96     2320.78    171.35 o 
   4   7  12     1869.86     1859.90    154.53 o 
   5   7  12     5178.82     5256.50    172.15 o 
   6   7  12      961.33     1015.56    126.37 o 
   7   7  12      233.23       92.74     48.68 o 
   8   7  12      476.27      367.07     77.21 o 
   9   7  12     1100.95     1220.63    113.57 o 
  10   7  12      256.23      308.29     54.43 o 
  11   7  12     1219.23     1377.48     90.75 o 
  -1   8  12        1.48        5.64     79.65 o 
   0   8  12      992.73      901.25    145.85 o 
   1   8  12     3465.70     3368.64    221.49 o 
   2   8  12     1928.44     2056.97    173.74 o 
   3   8  12     1557.71     1509.60    151.06 o 
   4   8  12       11.84      -61.53     67.93 o 
   5   8  12      433.33      251.55     95.82 o 
   6   8  12      216.93      148.58     53.41 o 
   7   8  12      485.48      421.65    108.30 o 
   8   8  12      576.48      476.68     58.64 o 
   9   8  12     1767.52     1943.87     98.62 o 
  10   8  12      326.56      359.52     57.73 o 
  11   8  12      708.66      552.87     68.00 o 
   1   9  12     1273.15     1697.56    194.03 o 
   2   9  12      965.11     1019.53    160.93 o 
   3   9  12     1343.82     1402.28    174.39 o 
   4   9  12      395.33      399.67    105.26 o 
   5   9  12      615.74      537.17    113.62 o 
   6   9  12      284.33      302.88    101.79 o 
   7   9  12     2032.59     1766.36    157.79 o 
   8   9  12     1055.46     1087.20     80.21 o 
   9   9  12     1281.64     1330.82     97.13 o 
  10   9  12      283.07      224.76     55.59 o 
   3  10  12      259.75      277.70    105.48 o 
   4  10  12      125.38      195.66     90.83 o 
   5  10  12     1324.55     1347.80    168.96 o 
   6  10  12      778.06      852.52    140.42 o 
   7  10  12      803.69      571.68    119.48 o 
   8  10  12       27.57        1.06     45.28 o 
   9  10  12      192.93      146.98     48.01 o 
   6  11  12      597.54      560.61    126.75 o 
   7  11  12      312.88      156.81     92.57 o 
  -1  -6  13      864.42      671.08    130.01 o 
   0  -6  13     1055.48      697.56    129.14 o 
   1  -6  13      841.69      567.34    124.04 o 
  -3  -5  13      838.04      794.79    146.72 o 
  -2  -5  13     1044.42      823.33    146.72 o 
  -1  -5  13     2012.37     2220.84    183.18 o 
   0  -5  13      711.07      540.75    119.70 o 
   1  -5  13       86.78        6.08     67.06 o 
   2  -5  13      533.47      309.17     95.17 o 
   3  -5  13      828.82      614.54    124.58 o 
   4  -5  13      777.08      709.47     92.86 o 
  -4  -4  13      642.36      503.42    124.91 o 
  -3  -4  13      820.91      805.86    144.00 o 
  -2  -4  13       25.78      -53.72     72.27 o 
  -1  -4  13       11.90      -83.56     60.99 o 
   0  -4  13       96.43       28.76     68.58 o 
   1  -4  13       57.33       23.33     67.93 o 
   2  -4  13      150.72      116.22     82.58 o 
   3  -4  13      991.36      827.78    131.85 o 
   4  -4  13     1673.97     2043.94    202.12 o 
   5  -4  13     1613.03     1882.58    164.62 o 
  -4  -3  13       68.44       71.62     90.50 o 
  -3  -3  13     1112.18     1264.03    162.89 o 
  -2  -3  13      439.16      413.78    114.27 o 
  -1  -3  13      101.01        1.95     70.43 o 
   0  -3  13     1351.88     1469.45    143.90 o 
   1  -3  13     2033.45     2250.57    168.86 o 
   2  -3  13      836.83      691.48    123.82 o 
   3  -3  13     1142.80     1158.53    292.40 o 
   4  -3  13      601.03      508.84     81.18 o 
   5  -3  13      414.48      352.69    101.68 o 
   6  -3  13      347.95      396.53    111.99 o 
   7  -3  13     1710.09     1738.25    165.93 o 
  -4  -2  13       82.46       35.80     59.31 o 
  -3  -2  13      985.99      815.73     95.48 o 
  -2  -2  13     1079.74     1267.72    159.85 o 
  -1  -2  13     1371.38     1581.44    145.31 o 
   0  -2  13     1381.16     1401.09    159.96 o 
   1  -2  13     1995.23     2049.81    158.44 o 
   2  -2  13       79.47       46.94     60.07 o 
   3  -2  13       50.03       81.29     51.87 o 
   4  -2  13      633.16      758.87    126.32 o 
   5  -2  13      161.06      133.37     86.49 o 
   6  -2  13        8.55      -10.53     77.37 o 
   7  -2  13      364.01      500.81    119.59 o 
   8  -2  13      295.06      306.67    111.23 o 
  -4  -1  13      451.21      251.48     90.12 o 
  -3  -1  13     1884.02     2153.87    123.88 o 
  -2  -1  13     1306.87     1357.03    110.94 o 
  -1  -1  13      978.67     1110.00    144.33 o 
   0  -1  13      126.85      100.38     72.27 o 
   1  -1  13      653.71      583.18    114.05 o 
   2  -1  13      155.62      114.59     51.19 o 
   3  -1  13      297.55      286.14    113.29 o 
   4  -1  13     1352.94     1446.23    134.02 o 
   5  -1  13     2754.58     3432.01    206.84 o 
   6  -1  13      640.82      755.29    126.86 o 
   7  -1  13      340.50      265.33     99.95 o 
   8  -1  13        1.95      -17.58     74.99 o 
  -4   0  13      198.45       93.65     90.83 o 
  -3   0  13     1802.78     1936.08    161.58 o 
  -2   0  13     1655.49     1683.26    108.67 o 
  -1   0  13      903.45      928.58     93.88 o 
   0   0  13       45.92       41.44     46.81 o 
   1   0  13     1939.44     1906.25     98.36 o 
   2   0  13     1898.17     1964.30    125.61 o 
   3   0  13     2565.38     2545.85    161.15 o 
   4   0  13      500.17      540.10    104.61 o 
   5   0  13     1195.34     1460.01    155.07 o 
   6   0  13      184.69      158.65     81.82 o 
   7   0  13      323.35      341.51    101.25 o 
   8   0  13     1115.99     1598.16    182.64 o 
   9   0  13     1465.23     1744.66    171.79 o 
  -4   1  13       80.85       50.79     82.15 o 
  -3   1  13      103.37        0.33     78.89 o 
  -2   1  13      242.90       84.54     76.51 o 
  -1   1  13      647.40      674.43     85.40 o 
   0   1  13      555.33      404.79     69.87 o 
   1   1  13     2303.10     2455.19     90.57 o 
   2   1  13      907.76     1175.35     72.82 o 
   3   1  13     1235.84     1303.64    138.90 o 
   4   1  13       56.46       -6.08     58.38 o 
   5   1  13      310.03      228.65     86.71 o 
   6   1  13        1.26       28.00     60.99 o 
   7   1  13      299.47      302.33     96.91 o 
   8   1  13      619.15     1109.39    156.16 o 
   9   1  13     2264.63     2677.05    203.80 o 
  10   1  13     1373.49     1565.38    190.34 o 
  -4   2  13      126.37       -4.77     86.06 o 
  -3   2  13       37.16        0.00     67.17 o 
  -2   2  13      222.92      150.41     81.39 o 
  -1   2  13     1567.70     1662.40    142.49 o 
   0   2  13      284.98      185.13     82.80 o 
   1   2  13      359.16      365.61     56.94 o 
   2   2  13      774.16      794.09    146.83 o 
   3   2  13        3.52        1.31     38.18 o 
   4   2  13      200.02      258.82     79.98 o 
   5   2  13     4318.52     4471.52    223.44 o 
   6   2  13     3026.63     3295.72    200.65 o 
   7   2  13     1946.41     2213.35    174.06 o 
   8   2  13      612.42      781.12    134.56 o 
   9   2  13       98.13       53.17     78.89 o 
  10   2  13       19.88       50.90     92.02 o 
  -3   3  13     1702.99     1818.34    159.96 o 
  -2   3  13     1506.15     1668.91    150.73 o 
  -1   3  13     2719.30     2549.54    177.65 o 
   0   3  13     1402.57     1409.88    155.51 o 
   1   3  13      666.44      606.21     71.14 o 
   2   3  13     1325.56     1310.96     86.93 o 
   3   3  13     3341.63     3252.40    198.70 o 
   4   3  13      718.39      726.39    181.77 o 
   5   3  13     1079.19     1175.41     94.10 o 
   6   3  13     1585.02     1337.60    132.39 o 
   7   3  13      469.73      486.27    110.69 o 
   8   3  13        5.86      -90.40     68.80 o 
   9   3  13      751.57      953.45    149.43 o 
  10   3  13      339.11      299.29    112.64 o 
  -3   4  13      538.18      508.84    119.37 o 
  -2   4  13       13.49      -38.31     72.06 o 
  -1   4  13       54.20      -75.42     57.30 o 
   0   4  13      331.38      245.80     95.50 o 
   1   4  13      843.04      617.69    107.87 o 
   2   4  13     1569.14     1851.00    155.83 o 
   3   4  13     2320.23     2396.09    112.62 o 
   4   4  13     1812.57     1734.94     98.64 o 
   5   4  13      515.61      434.78     65.84 o 
   6   4  13      519.01      480.47     90.34 o 
   7   4  13       17.76      -51.65     55.89 o 
   8   4  13       13.72        4.45     67.82 o 
   9   4  13     1539.77     1483.89    184.16 o 
  10   4  13     2234.58     2757.46    210.53 o 
  -2   5  13      219.91      138.58    101.57 o 
  -1   5  13      864.63      766.47    131.63 o 
   0   5  13      754.61      863.70    137.06 o 
   1   5  13     1953.32     2176.89    166.79 o 
   2   5  13     2976.97     3101.03    192.95 o 
   3   5  13     1414.21     1346.62     91.38 o 
   4   5  13      881.33      846.78     86.67 o 
   5   5  13      446.79      411.61     64.96 o 
   6   5  13      607.29      595.67     74.76 o 
   7   5  13     3298.17     3389.20    157.14 o 
   8   5  13     1692.71     1877.23    109.55 o 
   9   5  13      191.20       86.92     89.31 o 
  10   5  13      147.66       61.42     91.92 o 
  -1   6  13     1400.73     1363.10    167.01 o 
   0   6  13     1485.08     1534.02    152.58 o 
   1   6  13      212.60      247.53    103.31 o 
   2   6  13        3.49      -57.62     66.41 o 
   3   6  13     2017.84     1984.16    160.28 o 
   4   6  13      196.70      215.09     59.18 o 
   5   6  13      556.67      490.24     72.60 o 
   6   6  13      909.69      909.04    102.77 o 
   7   6  13     1211.20     1290.67    141.13 o 
   8   6  13     1721.86     1905.89    111.47 o 
   9   6  13       22.27      -45.74     36.29 o 
  10   6  13        0.19      -33.42     74.55 o 
   0   7  13      309.04      234.62    103.64 o 
   1   7  13        6.00      -62.07     79.98 o 
   2   7  13       46.62       27.78     74.23 o 
   3   7  13     1001.39     1348.56    158.98 o 
   4   7  13     3252.42     3361.80    210.96 o 
   5   7  13     1601.26     1643.07    110.20 o 
   6   7  13     2314.28     2435.63    124.40 o 
   7   7  13      329.06      176.99    141.51 o 
   8   7  13      329.77      228.21     64.73 o 
   9   7  13      189.18      141.45     45.74 o 
  10   7  13      995.26     1080.11     83.01 o 
   1   8  13     1039.62     1200.00    166.79 o 
   2   8  13     1919.96     2226.15    188.82 o 
   3   8  13      925.25     1283.99    162.34 o 
   4   8  13     1890.62     1674.44    159.09 o 
   5   8  13       85.14      -33.32     72.16 o 
   6   8  13        3.57      -91.48     60.99 o 
   7   8  13     1418.78     1507.21    117.21 o 
   8   8  13     1848.39     1934.36    117.88 o 
   9   8  13      821.53      759.21     71.90 o 
  10   8  13      505.41      419.75     88.88 o 
   3   9  13        1.07      -44.60     76.07 o 
   4   9  13        5.79      -55.89     67.39 o 
   5   9  13        1.94      -65.76     67.61 o 
   6   9  13       19.37      -96.20     64.13 o 
   7   9  13      290.59      122.30     84.86 o 
   8   9  13     1716.42     1866.23    121.82 o 
   9   9  13      668.13      729.40     76.22 o 
   6  10  13     2119.14     2460.45    199.35 o 
  -1  -4  14      141.90       24.53     79.33 o 
   0  -4  14       29.96      -24.20     76.61 o 
   1  -4  14      640.03      610.31    132.83 o 
   2  -4  14      983.20      677.27    129.35 o 
   3  -4  14     1265.80      816.17    135.54 o 
  -2  -3  14        3.60      -63.27     72.38 o 
  -1  -3  14      170.97       90.40     85.19 o 
   0  -3  14        5.00      -11.61     75.31 o 
   1  -3  14      247.90      182.85     94.30 o 
   2  -3  14      694.26      682.37    123.60 o 
   3  -3  14     1371.34     1446.12    145.85 o 
   4  -3  14     1566.84     1701.79    161.48 o 
   5  -3  14      100.05      106.57     91.92 o 
  -2  -2  14       27.81      -57.73     74.34 o 
  -1  -2  14     1899.74     2123.82    176.56 o 
   0  -2  14     3241.67     3582.42    220.18 o 
   1  -2  14     1690.61     1648.40    151.60 o 
   2  -2  14      776.70      470.75    112.10 o 
   3  -2  14        8.96      -10.74     65.55 o 
   4  -2  14        1.50      -38.31     71.08 o 
   5  -2  14      287.77      309.39    101.79 o 
   6  -2  14      945.35     1033.97    152.03 o 
  -3  -1  14     1364.25     1291.50    191.92 o 
  -2  -1  14      785.40      744.98    131.52 o 
  -1  -1  14      170.89      114.81     90.40 o 
   0  -1  14      764.13      944.11    143.68 o 
   1  -1  14       27.06       24.85     79.98 o 
   2  -1  14        2.32       -8.03     63.81 o 
   3  -1  14      703.26     1137.82    140.86 o 
   4  -1  14      539.83      632.12    118.83 o 
   5  -1  14       27.26       19.86     72.71 o 
   6  -1  14       83.53      174.17     93.00 o 
   7  -1  14      179.73      107.22     98.43 o 
  -2   0  14      914.23      964.59    105.08 o 
  -1   0  14       26.59      -50.01     53.54 o 
   0   0  14       34.79      -42.86     75.20 o 
   1   0  14       66.71       -5.97     75.31 o 
   2   0  14       72.70        1.09     55.78 o 
   3   0  14      796.82      964.30    128.59 o 
   4   0  14     3006.99     3419.43    202.71 o 
   5   0  14      988.66     1278.46    160.93 o 
   6   0  14      256.13      267.61     98.21 o 
   7   0  14       43.36       53.28     75.75 o 
   8   0  14      264.09      358.33    117.53 o 
  -3   1  14      234.30      298.43    114.49 o 
  -2   1  14      343.03      128.38     83.89 o 
  -1   1  14      180.94      183.40     94.19 o 
   0   1  14     3012.82     3036.67    137.33 o 
   1   1  14     2651.54     2958.23    133.13 o 
   2   1  14     3122.55     3712.97    190.23 o 
   3   1  14      233.97      176.02     82.58 o 
   4   1  14       25.28       37.76     66.41 o 
   5   1  14       51.19      -17.36     60.01 o 
   6   1  14      263.01      257.84    102.98 o 
   7   1  14      820.43      962.56    152.25 o 
   8   1  14     1564.61     1727.40    167.77 o 
  -2   2  14      410.55      362.67    105.15 o 
  -1   2  14        8.91      -52.31     63.16 o 
   0   2  14     1071.40     1314.49    155.18 o 
   1   2  14      358.91      306.50     67.82 o 
   2   2  14      155.16       68.73     50.52 o 
   3   2  14       28.34       11.29     60.01 o 
   4   2  14      513.59      488.55    107.33 o 
   5   2  14      871.82      936.95    131.74 o 
   6   2  14     1000.88     1320.46    157.57 o 
   7   2  14      322.67      418.45    110.69 o 
   8   2  14     1321.54     1561.80    184.26 o 
   9   2  14      920.71      845.25    152.79 o 
  -2   3  14     1563.75     1518.29    174.50 o 
  -1   3  14      546.43      596.96    123.06 o 
   0   3  14      414.52      293.11    103.09 o 
   1   3  14      261.12      249.92     97.88 o 
   2   3  14       16.04      -62.94     41.96 o 
   3   3  14       32.86       39.66     43.41 o 
   4   3  14     1486.01     1514.93     98.14 o 
   5   3  14     1677.49     1856.00    151.17 o 
   6   3  14     2596.73     3085.84    198.37 o 
   7   3  14      163.78      176.13     87.25 o 
   8   3  14       46.25      -63.92     72.82 o 
   9   3  14      126.03       90.94    100.38 o 
  -1   4  14       23.72      -20.51     71.51 o 
   0   4  14      360.25      276.94     98.32 o 
   1   4  14     1570.79     1449.59    144.44 o 
   2   4  14     4740.03     5162.46    250.57 o 
   3   4  14      975.16     1029.19     94.33 o 
   4   4  14      567.26      494.76     70.77 o 
   5   4  14       42.19       -9.52     44.31 o 
   6   4  14      365.51      299.62     92.78 o 
   7   4  14       71.29      -17.69     70.65 o 
   8   4  14      765.48     1147.48    157.46 o 
   9   4  14      605.56      707.00    141.29 o 
   0   5  14      522.71      748.45    133.37 o 
   1   5  14      370.81      306.35    103.31 o 
   2   5  14     3022.70     3174.72    209.98 o 
   3   5  14     1386.91     1367.77    105.87 o 
   4   5  14      240.28      204.40     60.17 o 
   5   5  14        1.38      -58.27     38.85 o 
   6   5  14      556.35      525.44     95.23 o 
   7   5  14      199.15      133.21     54.93 o 
   8   5  14     1329.36     1213.67    160.07 o 
   9   5  14     1252.22     1737.82    196.85 o 
   0   6  14     1864.01     1790.67    192.08 o 
   1   6  14      586.35      820.18    146.28 o 
   2   6  14      228.19      111.77     89.85 o 
   3   6  14      141.47      170.27     94.30 o 
   4   6  14      792.23      902.29     93.99 o 
   5   6  14      933.10      998.45    146.77 o 
   6   6  14     2910.57     3183.34    142.53 o 
   7   6  14     1278.33     1518.04    120.74 o 
   8   6  14      379.49      300.26     70.25 o 
   9   6  14        0.82      -54.37     71.30 o 
   2   7  14     1178.18     1068.69    159.63 o 
   3   7  14      641.09      613.46    131.20 o 
   4   7  14      648.81      755.18    137.06 o 
   5   7  14      100.26       56.86     78.89 o 
   6   7  14      506.01      422.42     74.75 o 
   7   7  14      801.06      708.58    136.95 o 
   8   7  14       37.14       48.24     52.71 o 
   9   7  14       27.87      -47.29     52.06 o 
   3   8  14     1539.41     1615.41    187.19 o 
   4   8  14     1986.20     2161.80    184.92 o 
   5   8  14     1130.77     1322.63    174.39 o 
   6   8  14       43.20      -45.79     79.44 o 
   7   8  14       95.28        4.17     53.40 o 
   8   8  14      839.88      859.02    101.05 o 
   1  -2  15      369.96      503.31    126.64 o 
   0  -1  15     1488.32     1747.48    165.17 o 
   1  -1  15      488.62      490.94    127.84 o 
   4  -1  15      733.81      818.34    138.80 o 
   5  -1  15      488.86      592.40    124.91 o 
   0   0  15        0.38     -103.53     77.70 o 
   3   0  15      721.05      827.24    130.33 o 
   4   0  15      657.83      682.80    122.95 o 
   5   0  15      259.38      239.39     98.32 o 
   6   0  15       55.24      -47.86     81.39 o 
   0   1  15      326.67      283.23    103.53 o 
   3   1  15     1769.60     1965.49    155.83 o 
   4   1  15     1045.09     1394.79    161.37 o 
   5   1  15      212.35      237.00     87.90 o 
   6   1  15      484.71      486.49    123.17 o 
   7   1  15      787.35     1241.45    174.17 o 
   0   2  15     1653.27     1665.65    154.53 o 
   1   2  15     1822.39     2166.25    176.13 o 
   2   2  15        2.72      -13.46     65.33 o 
   3   2  15      163.37      154.96     77.70 o 
   4   2  15      782.16      849.16    125.66 o 
   5   2  15      239.70      256.00     92.24 o 
   6   2  15      498.05      612.26    123.06 o 
   7   2  15      947.09     1194.68    162.02 o 
   0   3  15       43.83      -62.94     70.32 o 
   1   3  15      595.39      625.72    129.57 o 
   2   3  15       38.15        5.15     54.69 o 
   3   3  15      257.24      281.76     67.11 o 
   4   3  15      560.98      533.80    111.01 o 
   5   3  15      828.57      983.07    142.38 o 
   6   3  15      331.97      540.21    123.71 o 
   7   3  15      733.33      881.82    146.17 o 
   1   4  15      129.02       46.01     78.89 o 
   2   4  15      302.20      228.00     96.26 o 
   3   4  15     1769.67     1923.05    112.32 o 
   4   4  15     1622.48     1876.42    111.79 o 
   5   4  15     1878.26     1994.25    162.34 o 
   6   4  15      117.03      -25.39     63.27 o 
   7   4  15       77.17       70.10     81.61 o 
   8   4  15      777.90      932.50    152.69 o 
   2   5  15      764.16      612.15    123.71 o 
   3   5  15      299.17      347.80    108.30 o 
   4   5  15      173.87       61.34     57.71 o 
   5   5  15        0.97      -72.45     49.02 o 
   6   5  15       18.01      -47.94     61.75 o 
   7   5  15      289.12      241.89     99.19 o 
   3   6  15      352.63      410.85    118.07 o 
   4   6  15       92.05      -58.06     69.13 o 
   5   6  15      839.66      955.88     99.71 o 
   6   6  15      539.73      557.31     84.30 o 
   7   6  15      961.26     1157.44    138.90 o 
                                                 
